# Supplementary material for: Skin sensitizers differentially regulate signaling pathways in MUTZ-3 cells in relation to their individual potency
Source: BMC Pharmacol Toxicol. 2014 Feb 11;15:5. doi: 10.1186/2050-6511-15-5 (PMC3932014; doi:10.1186/2050-6511-15-5)
Supplement: Additional file 1 — Table of gene involvement shown per reactivity group and per pathway, used for Figure 3. For each pathway described in Figure 3 the exact numbers of molecules involved are given in this table. No distinction is made between up or down regulated molecules. [file 2050-6511-15-5-S1.xlsx]

## Sheet: Additional file 4
Pathways/Reactivity group	NAR	Koor	MA AddEl	SB	ProH	SN2	MA	ProH PreH	Add-El
Aryl Hydrocarbon Receptor Signaling	23	20	17	12	21	18	14	9	11
Role of BRCA1 in DNA damage response	30	21	15	22	8	8	7	5	4
Hereditary breast cancer signaling	45	31	29	35	21	16	21	19	21
p53 signaling	14	18	17	18	19	8	13	6	8
Cell cycle control of chromosomal replication	16	7	14	14	4	6	3	2	2
Mitotic role of polo-like kinases	27	19	30	29	21	16	19	24	3
Cyclins and cell cycle regulation	21	12	12	12	10	10	7	2	5
Estrogen-mediated S-phase entry	16	8	7	8	8	7	5	1	2
Cell cycle : G2/M DNA damage checkpoint regulation	21	17	22	23	12	8	16	10	4
Cell cycle: G1/S checkpoint regulation	17	13	8	7	10	7	9	3	6
GADD45 signaling	10	9	9	8	5	3	4	1	1
Role of CHK proteins in cell cycle checkpoint control	31	15	16	20	5	8	6	5	2
ATM signaling	26	14	20	26	5	9	6	3	2
RAN signaling	7	3	2	4	6	3	1	5	2
Antigen presentation pathway	0	0	8	1	1	10	5	2	1
Granzyme A signaling	5	5	5	6	7	2	2	7	1
Cytotoxic T lymphocyte mediated apoptosis of target cells	2	4	9	3	8	10	6	3	2
Altered T cell and B cell signaling in rheumatroid arthritis	1	3	10	2	6	16	8	1	4
Granzyme B signaling	5	5	4	6	8	6	3	1	0
NRF2-mediated oxidative stress response	18	19	13	15	24	23	29	29	23
Mismatch repair in eukaryotes	15	8	8	12	0	3	2	2	0
Lysine biosynthesis	1	1	0	1	2	5	1	1	0
Valine, Leucine and Isoleucine biosynthesis	3	6	1	1	4	2	0	1	2
Valine, Leucine and Isoleucine degradation	6	13	5	3	7	9	3	4	4
Methionine metabolism	0	7	3	3	5	2	2	4	0
Aminoacyl-tRNA biosynthesis	6	11	1	0	8	5	1	7	3
Glutathione metabolism	5	3	4	3	10	3	11	5	2
Glycosaminoglycan degradation	0	0	2	1	3	0	8	2	0
Sphingolipid metabolism	7	12	18	11	14	7	24	12	17
One carbon pool by folate	6	7	4	7	5	7	0	2	0
Pyrimidine metabolism	22	13	17	17	14	13	7	10	8
Purine metabolism	28	29	20	19	19	18	13	17	8
PDGF signaling	7	14	15	9	8	9	18	10	23
