# Supplementary material for: Skin sensitizers differentially regulate signaling pathways in MUTZ-3 cells in relation to their individual potency
Source: BMC Pharmacol Toxicol. 2014 Feb 11;15:5. doi: 10.1186/2050-6511-15-5 (PMC3932014; doi:10.1186/2050-6511-15-5)
Supplement: Additional file 4 — A detailed list of molecules in the Aryl Hydrocarbon Receptor (AHR) signaling pathway. The file shows all the molecules included in the AHR signaling pathway, as defined by IPA®. Common identifiers are included to enable analysis in any software. [file 2050-6511-15-5-S4.xlsx]

## Sheet: Sheet1
Molecules included in the AHR signaling pathway
Symbol	Synonym(s)	Entrez Gene Name	Affymetrix ID	Location	Family	Drugs	Entrez Gene ID for Human	Entrez Gene ID for Mouse	Entrez Gene ID for Rat
4OH-retinoic acid	(2E,4E,6E,8E)-9-(3-hydroxy-2,6,6-trimethylcyclohexen-1-yl)-3,7-dimethylnona-2,4,6,8-tetraenoic acid, C20H28O3			unknown	chemical - endogenous mammalian
AHR	Ah, AH receptor, Ahh, Ahre, bHLHe76, DIOXIN receptor, In	aryl hydrocarbon receptor		Nucleus	ligand-dependent nuclear receptor		196	11622	25690
AHR Ligand	AHR ligand, aromatic hydrocarbon			unknown	chemical toxicant
Ahr-Aip-Hsp90-Ptges3-Src				Cytoplasm	complex
Ahr-aryl hydrocarbon				Nucleus	complex
Ahr-aryl hydrocarbon-Arnt				Nucleus	complex
Ahr-aryl hydrocarbon-Arnt-Esr1				Nucleus	complex
Ahr-aryl hydrocarbon-Arnt-Esr1/2-p300				Nucleus	complex
Ahr-aryl hydrocarbon-RelA				Nucleus	complex
AHRR	AHH, AHHR, bHLHe77, hCG 2044128, mKIAA1234	aryl-hydrocarbon receptor repressor		Nucleus	other		57491	11624	498999
Ahrr-Arnt				Nucleus	complex
ALDH	ALDEHYDE DEHYDROGENASE			Nucleus	group
Apaf1	6230400I06RIK, Apaf1l, CED4, fog, mKIAA0413	apoptotic peptidase activating factor 1		Cytoplasm	other		317	11783	78963
Arf	Arf, ARF-INK4a, CDK4I, CDKN2, CMM2, CYCLIN-DEPENDENT KINASE INHIBITOR 2A, INK4, INK4A, INK4a-ARF, Ink4a/Arf, MLM, MTS-1, P14, p14/ARF, p14ARF/ p16INK4a, p16, p16(INK4a), P16-INK4A, p16/ INK4a, p16Cdkn2a, P16INK4, P19, p19ARF, PCTR1, RP23-166I8.5, TP16	cyclin-dependent kinase inhibitor 2A		Nucleus	transcription regulator		1029	12578	25163
ARNT	Arnt1, bHLHe2, D3Ertd557e, DIOXIN receptor, Drnt, ESTM42, HIF beta, HIF1B, HIF1BETA, HIF1β, mKIAA4051, TANGO, W08714	aryl hydrocarbon receptor nuclear translocator		Nucleus	transcription regulator		405	11863	25242
ATM	AI256621, AT1, ATA, ATC, ATD, ATDC, ATE, C030026E19RIK, TEL1, TELO1	ataxia telangiectasia mutated		Nucleus	kinase		472	11920	300711
ATM/ATR	ATR/ATM			Nucleus	group
BAX	Bcl2-associated X, BCL2L4, BOS 17596	BCL2-associated X protein		Cytoplasm	transporter		581	12028	24887
BRG1	BAF190, BAF190A, BRG, BRG1, HP1-BP72, hSNF2b, MRD16, RTPS2, SNF2, SNF2-beta, SNF2L4, SNF2LB, SW1/SNF, SWI2	SWI/SNF related, matrix associated, actin dependent regulator of chromatin, subfamily a, member 4		Nucleus	transcription regulator		6597	20586	171379
c-Fos	AP-1, C-FOS, D12Rfj1, p55	FBJ murine osteosarcoma viral oncogene homolog		Nucleus	transcription regulator		2353	14281	314322
c-Jun	Activator protein 1, AP-1, API-1, c-Fos, c-Jun, Junc, LOC100288387, LOC100291417, LOC100293034, RP23-135A21.5, v-Jun, V-jun Avian Sarcoma Virus 17 Oncogene Homolog, V-jun Sarcoma Virus 17 Oncogene Homolog	jun proto-oncogene		Nucleus	transcription regulator		3725	16476	24516
c-Myc	AU016757, bHLHe39, BOS 13758, C-MYC-P64, CMYC, mMyc, MRTL, Myc2, Niard, Nird, RNCMYC	v-myc myelocytomatosis viral oncogene homolog (avian)		Nucleus	transcription regulator		4609	17869	24577
CDK4/6				Nucleus	group
CDK2	A630093N05Rik, BOS 5611, CDC2-RELATED KINASE, Cyclin A associated kinase, CYCLIN E ASSOCIATED KINASE, p33(CDK2)	cyclin-dependent kinase 2	7956076	Nucleus	kinase	BMS-387032, flavopiridol	1017	12566	362817
Chk1	C85740, CHK1, rad27	checkpoint kinase 1	7945014	Nucleus	kinase	UCN-01	1111	12649	140583
Chk2	CDS1, CHK2, hCds1, HUCDS1, LFS2, PP1425, RAD53, RP11-436C9.1	checkpoint kinase 2		Nucleus	kinase		11200	50883	114212
CTSD	BOS 25072, CatD, Cathespin D, CD, CLN10, CPSD, LOC196214	cathepsin D		Cytoplasm	peptidase		1509	13033	171293
CyclinA				Nucleus	group
CyclinD	CycD, Cyclin D1			Nucleus	group
CyclinE				Nucleus	group
CYP1A1	AH Hydroxylase, AHH, AHRR, CP11, CYP1, Cyp1a2, Cyp45c, Cypc45c, CYPIA1, Erod, P-450bnf-b, P-450MC, P1-450, P450 IA1, P450-1, P450-C, P450-P1, P450DX	cytochrome P450, family 1, subfamily A, polypeptide 1		Cytoplasm	enzyme		1543	13076	24296
CYP1A2	CP12, Cyp1a1, CYPD45, CYPIA2, P-450d, P-450isf-g, P3-450, P450 IA2, P450(PA), P450-3, P450-P3, RATCYPD45	cytochrome P450, family 1, subfamily A, polypeptide 2		Cytoplasm	enzyme		1544	13077	24297
CYP1B1	CP1B, CYPIB1, GLC3A, P4501B1, P450Rap	cytochrome P450, family 1, subfamily B, polypeptide 1		Cytoplasm	enzyme		1545	13078	25426
CYP2C/3A				Cytoplasm	group
DCT	DT, RGD1564975, slaty, slt, TRP-2, TYRP2	dopachrome tautomerase (dopachrome delta-isomerase, tyrosine-related protein 2)		Cytoplasm	enzyme		1638	13190	290484
DHFR	8430436I03RIK, AA607882, AI662710, AW555094, Dhfr1, DHFR4, DHFRP1, DYR	dihydrofolate reductase	8112902	Nucleus	enzyme	pyrimethamine, trimethoprim, iclaprim, pralatrexate, methotrexate, sulfisoxazole, triamterene, folic acid, trimetrexate, LY231514, PT 523	1719	13361	24312
DP-1	DP1, DRTF1, RP11-230F18.1, TB2/DP1	transcription factor Dp-1	7970317	Nucleus	transcription regulator		7027	21781
E2F1	E2f, mKIAA4009, RBAP1, RBBP3, RBP3, RP23-109C16.5	E2F transcription factor 1		Nucleus	transcription regulator		1869	13555	399489
ERK1/2	p42/44 mapk, P42/p44 erk, p42/p44 MAP KINASE, P42/p44 mapk, p44/p42 MAPK			Cytoplasm	group
ESR1	AA420328, Alpha estrogen receptor, AU041214, ER, Er alpha (46 kDa isoform), ER-alpha, ER-α, ER66, ERa, ER[a], ESR, ESRA, Estr, Estra, NR3A1, RNESTROR, RP1-130E4.1, TERP-1	estrogen receptor 1		Nucleus	ligand-dependent nuclear receptor	17-alpha-ethinylestradiol, fulvestrant, beta-estradiol, estradiol 17beta-cypionate, estrone, estradiol valerate, 3-(4-methoxy)phenyl-4-((4-(2-(1-piperidinyl)ethoxy)phenyl)methyl)-2H-1-benzopyran-7-ol, bazedoxifene, estradiol valerate/testosterone enanthate, TAS-108, ethinyl estradiol/ethynodiol diacetate, estradiol acetate, esterified estrogens, estradiol cypionate/medroxyprogesterone acetate, co…	2099	13982	24890
Esr1-Estrogen				Nucleus	complex
Esr1-Estrogen-Fos-Jun				Nucleus	complex
Esr1-Estrogen-Sp1				Nucleus	complex
ESR1/2	ESR, ESR1/2			Nucleus	group
Estrogen	C18 steroids, oestrogen			unknown	chemical drug
Fas	AI196731, ALPS1A, APO-1, APT1, CD95, CD95 receptor, CD95L, FAS/APO1, FAS1, FASTM, lpr, Receptors for Fas Ligand, RP11-399O19.7, Tnf receptor member 6, TNFR6, TNFRSF6	Fas (TNF receptor superfamily, member 6)		Plasma Membrane	transmembrane receptor		355	14102	246097
FasL	ALPS1B, APT1LG1, CD178, CD95-L, Fas ligand, FASL, gld, mFasL, Tnfl6, TNFSF6	Fas ligand (TNF superfamily, member 6)		Extracellular Space	cytokine		356	14103	25385
Fos-Jun	activator protein-1, c-Jun			Nucleus	complex
GST	Glutathione s-transferase, GSH Transferase			Nucleus	complex
H2O2	7722-84-1, H2O2, hydrogen dioxide, hydrogen peroxide, urea hydrogen peroxide			unknown	chemical - endogenous mammalian
HSP27				Cytoplasm	group
HSP90	HSC90, Hsp84			Cytoplasm	group
IL1/IL6/TNF				Extracellular Space	group
JNK	AI849689, C-JUN N-TERMINAL KINASE1, JNK, JNK-46, JNK1, JNK1A2, JNK21B1/2, p46JNK1, p46JNK1 alpha, PRKM8, Sapk gamma, SAPK P46, SAPK1, SAPK1c, STRESS-ACTIVATED protein KINASE-LIKE KINASE	mitogen-activated protein kinase 8		Cytoplasm	kinase	aplidine	5599	26419	116554
Luteolin	2-(3,4-dihydroxyphenyl)-5,7-dihydroxy-4-benzopyrone, 2-(3,4-dihydroxyphenyl)-5,7-dihydroxychromen-4-one, 3',4',5,7-tetrahydroxyflavone, 491-70-3, 4H-1-benzopyran-4-one, 2-(3,4-dihydroxyphenyl)-5,7-dihydroxy- (9CI), C15H10O6, cyanidenon 1470, digitoflavone, flacitran, luteolol			unknown	chemical - endogenous non-mammalian
MCM7	AI747533, CDC47, D16Mgi24, mCDC47, MCM2, Mcmd7, P1.1-MCM3, P1CDC47, P85MCM, PNAS146	minichromosome maintenance complex component 7	8141395	Nucleus	enzyme		4176	17220	288532
MDM2	1700007J15Rik, AA415488, ACTFS, hdm2, HDMX, MDM2-A1, MGC5370, Transformed mouse 3t3 cell double minute 2	Mdm2, p53 E3 ubiquitin protein ligase homolog (mouse)		Nucleus	transcription regulator		4193	17246	314856
NCOA2	9530095N19, bHLHe75, D1Ertd433e, GRIP-1, KAT13C, SRC-2, TIF-2	nuclear receptor coactivator 2		Nucleus	transcription regulator		10499	17978	83724
NCOA7	9030406N13RIK, dJ187J11.3, ERAP140, ESNA1, Nbla00052, Nbla10993, RGD1566426, RP1-187J11.1	nuclear receptor coactivator 7		Nucleus	transcription regulator		135112	211329	498995
NEDD8	Rub1, Similar to nedd8	neural precursor cell expressed, developmentally down-regulated 8		Nucleus	enzyme		4738	18002	25490
NF-κB	NF-KAPPA B, NF-κB			Nucleus	complex
NF-1	NF-1, Nfi			Nucleus	group
NQO	NADPH QUINONE OXIDOREDUCTASE, Nadph-d			Nucleus	group
NR0B2	RP23-137L22.7, SHP, SHP-1	nuclear receptor subfamily 0, group B, member 2		Nucleus	ligand-dependent nuclear receptor		8431	23957	117274
NR2F1	COUP, COUP-TF1, COUP-TFI, COUPTFA, EAR-3, ERBAL3, NR2F2, RP23-471B6.1, SVP44, TCFCOUP1, TFCOUP1	nuclear receptor subfamily 2, group F, member 1		Nucleus	ligand-dependent nuclear receptor		7025	13865	81808
NRF2	AI194320, BM974200, NRF2, RP23-374O4.2	nuclear factor (erythroid-derived 2)-like 2		Nucleus	transcription regulator		4780	18024	83619
p21Cip1	CAP20, CDKI, CDKN1, CDKNA1, CIP1, MDA-6, P21, p21CIP1, p21WAF, p21waf1, Pzl Cyclin-Dependent Kinase Inhibitor, SDI1, UV96, WAF1	cyclin-dependent kinase inhibitor 1A (p21, Cip1)		Nucleus	kinase		1026	12575	114851
p27Kip1	AA408329, AI843786, Cdki1b, CDKN4, CYCLIN-DEPENDENT KINASE INHIBITOR P27, KIP1, MEN1B, MEN4, p27, P27kip, P27KIP1, P28-ICK	cyclin-dependent kinase inhibitor 1B (p27, Kip1)		Nucleus	kinase		1027	12576	83571
p300	A430090G16, A730011L11, KAT3B, P300, p300 HAT, RP1-85F18.1, RSTS2	E1A binding protein p300		Nucleus	transcription regulator		2033	328572	170915
p53	bbl, BCC7, bfy, bhy, BOS 18908, LFS1, p44, P53, RP23-56I20.1, TRP53	tumor protein p53		Nucleus	transcription regulator		7157	22059	24842
p65/RelA	NF KAPPA B subunit P65, NF-kappaB, NF-κB p65, NFkB, NFkB/p65, NFKB3, p65, p65 Nfkb, p65 NFκB, p65/Rela	v-rel reticuloendotheliosis viral oncogene homolog A (avian)		Nucleus	transcription regulator	NF-kappaB decoy	5970	19697	309165
p73	P73, p73RhoGAP, RP23-254N4.10-001, Trp73	tumor protein p73		Nucleus	transcription regulator		7161	22062	362675
Polα	alpha PRIMASE p180, AW321876, DNA POLYMERASE alpha, DNA polymerase alpha subunit 1, p180, POLA, POLYMERASE alpha, Polα, RP23-53K18.2	polymerase (DNA directed), alpha 1, catalytic subunit	8166525	Nucleus	enzyme	nelarabine, MB07133, clofarabine, fludarabine phosphate, cytarabine, trifluridine, vidarabine, entecavir	5422	18968	85241
PS2	BCEI, D21S21, Gm3090, HP1.A, HPS2, NEPHROCALCIN, pNR-2, PS2, TIFF1	trefoil factor 1		Extracellular Space	other		7031	100041004|21784	117270
RAR	RETINOIC ACID NUCLEAR receptors			Nucleus	group
RAR-RXR				Nucleus	complex
Rb	OSRC, p105, p105-Rb, p110 RB, pp110, pRb, RB, RB-ASSOCIATED, RP11-174I10.1	retinoblastoma 1		Nucleus	transcription regulator		5925	19645	24708
Retinal	(2E,4E,6E,8E)-3,7-dimethyl-9-(2,6,6-trimethylcyclohexen-1-yl)nona-2,4,6,8-tetraenal, 116-31-4, all-trans-retinal, all-trans-retinaldehyde, C20H28O, retinal, retinal, all-trans-, vitamin A aldehyde			unknown	chemical - endogenous mammalian
Retinoic acid	(2E,4E,6E,8E)-3,7-dimethyl-9-(2,6,6-trimethylcyclohexen-1-yl)nona-2,4,6,8-tetraenoic acid, 13497-05-7, 187175-63-9, 22232-80-0, 302-79-4, 56573-65-0, 7005-78-9, 75980-27-7, all-trans retinoic acid, Altinac, ATRA, atralin, Avita, beta all trans retinoic acid, C20H28O2, Renova, Retin A, Retin A Micro Gel, Retin-A, retinoic acid, retinoic acid, all-trans-, retinoic acid, sodium salt, trans retinoic …			unknown	chemical - endogenous mammalian
Retinol	(2E,4E,6E,8E)-3,7-dimethyl-9-(2,6,6-trimethylcyclohexen-1-yl)nona-2,4,6,8-tetraen-1-ol, 11103-57-4, 3,7-dimethyl-9-(2,6,6-trimethyl-1-cyclohexen-1-yl)-2,4,6,8-nonate-traen-1-ol, 68-26-8, all-trans retinol, C20H30O, vitamin A, vitamin-A (all-trans-retinol)			unknown	chemical - endogenous mammalian
Retinyl esters	C21H29O2R, retinyl esters			unknown	chemical - endogenous non-mammalian
RIP140	6030458L20Rik, 8430438I05RIK, 9630050P12, AA959574, AW456757, NUCLEAR FACTOR receptor INTERACTING protein 140, RIP140	nuclear receptor interacting protein 1		Nucleus	transcription regulator		8204	268903	304157
RXR	Retinoid receptor			Nucleus	group
SMRT	CTG26, N-CoR, RETINOID SILENCER, SMAP270, SMRT, SMRTE, SMRTE-tau, TNRC14, TRAC, TRAC-1	nuclear receptor corepressor 2		Nucleus	transcription regulator		9612	20602	360801
SP1	1110003E12RIK, AA450830, AI845540, BOS 4978, Sp1 (trans spliced isoform), Sp1-1, Trans-acting transcription factor 1	Sp1 transcription factor		Nucleus	transcription regulator		6667	20683	24790
Src	ASV, AW259666, BS27, c-SRC, p60-Src, PP60, Pp60/c-Src, pp60c-src, RP23-169M4.1, RP5-823N20.1, SRC1, TVHUSC	v-src sarcoma (Schmidt-Ruppin A-2) viral oncogene homolog (avian)		Cytoplasm	kinase	dasatinib, AZM-475271, saracatinib, bosutinib	6714	20779	83805
SRC-1	2010305B15RIK, ACTR, AIB-1, AIB1 delta3, AW321064, bHLHe42, CAGH16, CTG26, KAT13B, p/Cip, pCIP, RAC3, RP23-120P1.1, RP5-1049G16.3, SRC-1, SRC-3, TNRC14, TNRC16, TRAM-1	nuclear receptor coactivator 3	8063211	Nucleus	transcription regulator		8202	17979	84584
TCDD	1746-01-6, 2,3,7,8-techachlorodibenzo-p-dioxin, 2,3,7,8-tetrachlorodibenzo(b,e)(1,4)dioxin, 2,3,7,8-tetrachlorodibenzo-p-dioxin, C12H4Cl4O2, dibenzo(b,e)(1,4)dioxin, 2,3,7,8-tetrachloro-, dibenzo-p-dioxin, 2,3,7,8-tetrachloro-, dioxin, TCDD			unknown	chemical toxicant
TCDD-AHR				Nucleus	complex
TEBP	5730442A20Rik, cPGES, p23, p23 COCHAPERONE, p23 PR RELATED, PGES3, Ptges, RGD1561913, sid3177, TEBP, telomerase binding protein	prostaglandin E synthase 3 (cytosolic)		Cytoplasm	enzyme		10728		362809
TGF-β	TGF-β, Tgfb			Extracellular Space	group
TGM2	Ftg, G-ALPHA-h, GNAH, G[a]h, RP23-396G1.2, RP5-1054A22.2, T-Tgase, TG2, TGA2, TGASE, TGase C, TGase2, TgaseII, TGC, TISSUE TRANSGLUTAMINASE, TISSUE TRANSGLUTAMINASE 2, Tranglutaminase 2, Transglutaminase, TRANSGLUTAMINASE 2, tTG, tTGas	transglutaminase 2 (C polypeptide, protein-glutamine-gamma-glutamyltransferase)		Cytoplasm	enzyme		7052	21817	56083
TRAP220	AI480703, ARC205, CRSP1, CRSP200, CRSP205, CRSP210, DRIP205, DRIP230, l11Jus15, MED220, PBP, PPARBP, PPARGBP, RB18A, rCG 35233, RGD1559552, RP23-333M1.1, TRAP220, TRIP2	mediator complex subunit 1		Nucleus	transcription regulator		5469	19014	497991
TRIP230	2610511G22Rik, 3110031G15Rik, 6030460N08RIK, ACG1A, AI450776, CEV14, GMAP-210, THR COACTIVATOR, TRIP230	thyroid hormone receptor interactor 11		Cytoplasm	transcription regulator		9321	109181	314393
TYR	albino, CMM8, Dopa oxidase, Melanogenesis Related Tyrosinase, OCA1A, OCAIA, SHEP3, skc35	tyrosinase (oculocutaneous albinism IA)		Cytoplasm	enzyme	hydroquinone	7299	22173	308800
UGT	AI327289, Had-1, RP23-443E19.3, Sfc8, UGALT, UGAT, UGT, UGT1, UGT2, UGTL	solute carrier family 35 (UDP-galactose transporter), member A2		Cytoplasm	transporter		7355	22232	100158233
XAP2	AA408703, ARA9, AW476050, D19Bwg1412e, FKBP16, FKBP37, SMTPHN, XAP-2	aryl hydrocarbon receptor interacting protein		Nucleus	transcription regulator		9049	11632	282827
Explanation to columns:
Symbol: the common symbol used to identify the molecule
Synonym(s): synonym names for the given molecule
Entrez Gene Name: gene name from NCBI's database for gene-specific information found at www.ncbi.nlm.nih.gov/entrez/query.fcgi?db=gene
Affymetrix ID: probe set identifier from Affymetrix for the given gene. All probe ID:s are searchable on the NetAffx Analysis Center at http://www.affymetrix.com/analysis/index.affx
Location: cellular location of the given molecule, if known
Family: molecular familiy of the given molecule
Drugs: registred drugs targeting the given molecule
Entrez Gene ID for Human: gene ID (number) from NCBI's human database for gene-specific information found at www.ncbi.nlm.nih.gov/entrez/query.fcgi?db=gene
Entrez Gene ID for Mouse: gene ID (number) from NCBI's murine database for gene-specific information found at www.ncbi.nlm.nih.gov/entrez/query.fcgi?db=gene
Entrez Gene ID for Rat: gene ID (number) from NCBI's rat database for gene-specific information found at www.ncbi.nlm.nih.gov/entrez/query.fcgi?db=gene
