# Supplementary material for: Skin sensitizers differentially regulate signaling pathways in MUTZ-3 cells in relation to their individual potency
Source: BMC Pharmacol Toxicol. 2014 Feb 11;15:5. doi: 10.1186/2050-6511-15-5 (PMC3932014; doi:10.1186/2050-6511-15-5)
Supplement: Additional file 5 — All upstream regulators identified in pathway analysis in IPA®. This file contains the complete result from the prediction analysis of the expression patterns seen in the nine data sets, one from each chemical reactivity group studied. The upstream regulators were predicted from the pattern of up or down regulated target molecules. Significance of finding is given as z-scores for each upstream regulator and an attached predicted activation status shows if the molecule is predicted to be up or down regulated. Molecules measured on the microarrays (observed) are recognized by a value in the fold change column. [file 2050-6511-15-5-S5.xlsx]

## Sheet: Appendix_all_regulated_upstream
Analysis	Upstream Regulator	Fold Change	Molecule Type	Predicted Activation State	Activation z-score	Notes	p-value of overlap	Target molecules in dataset
ProH+PreH	(6S)-hydroxyhyoscyamine		chemical - endogenous non-mammalian				4,86E-02	HSPA5
SN2	1,2-dipalmitoylphosphatidylcholine		chemical - endogenous mammalian				1,48E-02	CCL2,ICAM1
MA	1,2-dithiol-3-thione		chemical reagent	Activated	2,449	bias	3,37E-06	GCLC,GCLM,GSR,HMOX1,NQO1,SOD1
ProH	1,2-dithiol-3-thione		chemical reagent	Activated	2,236		6,96E-05	GCLC,GCLM,GSR,HMOX1,NQO1
ProH+PreH	1,2-dithiol-3-thione		chemical reagent	Activated	2,000		9,17E-04	GCLM,GSR,HMOX1,NQO1
NAR	1,2-dithiol-3-thione		chemical reagent				1,23E-02	GCLM,GSTM1,SOD1
SN2	1,2-dithiol-3-thione		chemical reagent				1,24E-02	GSR,GSTM1,HMOX1
Add-El	1,4-glucan		chemical - endogenous mammalian				4,26E-02	IL8
Koor	10-decarbamoylmitomycin C		chemical toxicant				7,98E-03	CDKN1A,GADD45A
ProH	10-decarbamoylmitomycin C		chemical toxicant				7,54E-03	CDKN1A,GADD45A
SN2	13-cis-retinoic acid		chemical drug		1,463		2,13E-02	CCL2,CDKN1A,FASN,NFKB2,OAS1,ODC1,OLR1,SKP2 (includes EG:27401)
Koor	15-deoxy-delta-12,14 -PGJ 2		chemical - endogenous non-mammalian	Activated	2,015		1,13E-01	BCL2,BRCA1,CCND2,CDK4,CDKN1A,GADD45A,GCLC,MYB,MYC,SCARB1
MA	15-deoxy-delta-12,14 -PGJ 2		chemical - endogenous non-mammalian	Activated	3,767		1,77E-03	CASP3,CCND2,CDKN1A,DNAJB1,FTH1 (includes EG:14319),GCLC,GCLM,GSR,HMOX1,ITGAM,MYB,MYC,NQO1,SOD1,TXNRD1
ProH	15-deoxy-delta-12,14 -PGJ 2		chemical - endogenous non-mammalian	Activated	3,284		3,99E-06	ACTA2,BAX,BCL2,BCL2L1,CASP9,CCND2,CDKN1A,DDIT3,DGKA,FTH1 (includes EG:14319),GADD45A,GCLC,GCLM,GDF15,GSR,HMOX1,MYC,NQO1,PLAU,TXNRD1
ProH+PreH	15-deoxy-delta-12,14 -PGJ 2		chemical - endogenous non-mammalian	Activated	3,212		1,65E-02	CCL2,CTSD,DGKA,FTH1 (includes EG:14319),GADD45A,GCLM,GSR,HMOX1,HTRA3,MPO,NQO1,TXNRD1
MA+Add-El	15-deoxy-delta-12,14 -PGJ 2		chemical - endogenous non-mammalian		0,730		4,63E-03	BIRC5,CCNB1,CCND1,CCND2,CDC25C,CDK2,CDKN1A,CIITA,CYBB,HLA-DRA,IL1B,ITGAM,MXD1,NQO1
NAR	15-deoxy-delta-12,14 -PGJ 2		chemical - endogenous non-mammalian		1,020		2,38E-02	BRCA1,CDC25C,CDK2,CDK4,CDKN1A,E2F2,GCLM,JUN,MPO,PLAU,SOAT1,SOD1
SN2	15-deoxy-delta-12,14 -PGJ 2		chemical - endogenous non-mammalian		-0,209		4,56E-06	BIRC3,CCL2,CCNB1,CDKN1A,CFLAR,FTH1 (includes EG:14319),GDF15,GSR,HLA-DRA,HMOX1,ICAM1,IL1A,IL1B,MPO,MXD1,SCARB1,SERPINE1,SPP1 (includes EG:100359743),TGIF1,TXNRD1
Add-El	15-keto-13,14-dihydroprostaglandin E2		chemical - endogenous non-mammalian				4,26E-02	OSM
SN2	1'-acetoxychavicol acetate		chemical reagent	Inhibited	-2,000	bias	3,44E-03	BCL2A1,BIRC3,CFLAR,ICAM1
MA+Add-El	1'-acetoxychavicol acetate		chemical reagent				2,69E-02	BCL2A1,BIRC5,CCND1
ProH	1'-acetoxychavicol acetate		chemical reagent				2,58E-02	BCL2,BCL2L1,MYC
MA+Add-El	1-alpha, 25-dihydroxy vitamin D3		chemical drug	Activated	2,200		1,41E-05	ALOX5,BECN1,BNIP2,CCNB1,CCND1,CD14,CDK1,CDKN1A,CEBPB (includes EG:1051),CES1,FAS,G6PD,GRK5,ID2,IL1RN,ITGAM,KCTD12,PRKCD,RAB38,RNF144A,RXRA,S100A8,S100A9,SLC7A7,TK1,TNFRSF10B,TNFRSF10D,UCP2,VDR,WEE1
SN2	1-alpha, 25-dihydroxy vitamin D3		chemical drug		1,146		2,01E-04	ABLIM1,CCNB1,CD40,CDKN1A,CES1,F3,FBN1,FBN2 (includes EG:14119),G6PD,HBEGF,HSPD1,ID2,IFITM1,IL1A,IL1RN,ITGA4,ITGAX,ITGB7,LPAR1,PLCG1,RBPMS,SKP2 (includes EG:27401),SLC7A7,SPP1 (includes EG:100359743),THBS1,TNFRSF10D,WEE1
ProH+PreH	1-chloro-2,4-dinitrobenzene		chemical drug				4,86E-02	HMOX1
SN2	1L-6-hydroxymethyl-chiro-inositol 2-(R)-2-O-methyl-3-O-octadecylcarbonate		chemical - kinase inhibitor				7,68E-03	GDF15,MT2A
MA	1-methyl-4-phenylpyridinium		chemical toxicant				9,25E-03	APAF1,SNCA,SOD1
Koor	2,2-dimethylbutyric acid		chemical drug				7,98E-03	MYB,MYC
MA	2,2-dimethylbutyric acid		chemical drug				7,80E-03	MYB,MYC
SB	2,5-hexanedione		chemical toxicant				4,88E-02	FAS
SN2	25-hydroxycholesterol		chemical reagent		0,600		7,16E-03	FASN,HMOX1,IL1B,INSIG1,NFKBIA,SCARB1
Add-El	2-amino-5-azotoluene		chemical toxicant				4,28E-02	ABCC4 (includes EG:10257),MYC
Koor	2-amino-5-azotoluene		chemical toxicant				4,85E-02	ABCC4 (includes EG:10257),MYC
ProH+PreH	2-aminopurine		chemical reagent				2,78E-02	HMOX1,IFIT1,IFIT2
MA+Add-El	2-chloro-N(6)-(3-iodobenzyl)adenosine-5'-N-methyluronamide		chemical drug				7,78E-03	ADORA3,CYBB
MA	2-cyano-3,12-dioxoolean-1,9-dien-28-oic acid		chemical drug	Activated	3,132		7,53E-07	CDKN1A,FTH1 (includes EG:14319),GCLC,GCLM,GSR,HMOX1,NQO1,SQSTM1,TXNRD1,UGDH
ProH	2-cyano-3,12-dioxoolean-1,9-dien-28-oic acid		chemical drug	Activated	2,915		4,14E-09	ACTA2,CDKN1A,DDIT3,EPHX1,FTH1 (includes EG:14319),GCLC,GCLM,GSR,HMOX1,NQO1,SQSTM1,TXNRD1
ProH+PreH	2-cyano-3,12-dioxoolean-1,9-dien-28-oic acid		chemical drug	Activated	2,804		3,91E-05	EPHX1,FTH1 (includes EG:14319),GCLM,GSR,HMOX1,NQO1,SQSTM1,TXNRD1
MA+Add-El	2-cyano-3,12-dioxoolean-1,9-dien-28-oic acid		chemical drug		1,287		1,35E-02	CCND1,CDKN1A,CEBPB (includes EG:1051),NQO1,UBE2H
SN2	2-cyano-3,12-dioxoolean-1,9-dien-28-oic acid		chemical drug		1,521		6,96E-06	CDKN1A,CFLAR,FTH1 (includes EG:14319),GSR,HMOX1,NFKBIA,SQSTM1,TXNRD1,UBE2H
Koor	2-deoxyglucose		chemical drug		0,447		1,04E-02	ACACA,BCL2,CDKN1A,HSP90B1,MYC
ProH	2-deoxyglucose		chemical drug		1,387		9,20E-03	ACACA,BCL2,CDKN1A,DDIT3,MYC
SN2	2-deoxyglucose		chemical drug		-1,000		9,55E-03	ACACA,CDKN1A,HSP90B1,HSPA5,SPP1 (includes EG:100359743)
ProH+PreH	2-ethylhexanoic acid		chemical toxicant				4,86E-02	PPARA
Koor	2-hydroxy-1-naphthylaldehyde isonicotinoyl hydrazone		chemical reagent				9,56E-03	CCND2,CDKN1A,GADD45A
MA+Add-El	2-hydroxy-1-naphthylaldehyde isonicotinoyl hydrazone		chemical reagent		0,351		3,92E-05	CCNB1,CCND1,CCND2,CDK2,CDKN1A
NAR	2-hydroxy-1-naphthylaldehyde isonicotinoyl hydrazone		chemical reagent				8,91E-03	CCNE1,CDK2,CDKN1A
ProH	2-hydroxy-1-naphthylaldehyde isonicotinoyl hydrazone		chemical reagent				8,83E-03	CCND2,CDKN1A,GADD45A
SB	2-hydroxy-1-naphthylaldehyde isonicotinoyl hydrazone		chemical reagent		0,849		5,82E-04	CCNB1,CCNE1,CDK2,GADD45A
MA	2-mercaptoethanol		chemical - endogenous mammalian				2,42E-02	HMOX1,IDO1
ProH+PreH	2-mercaptoethanol		chemical - endogenous mammalian				2,14E-02	HMOX1,KIF3C
MA+Add-El	2-morpholin-4-yl-6-thianthren-1-yl-pyran-4-one		chemical reagent				1,50E-02	RRM2,TNFRSF10B
NAR	2-morpholin-4-yl-6-thianthren-1-yl-pyran-4-one		chemical reagent				1,47E-02	RRM2,TNFRSF10B
SB	2-morpholin-4-yl-6-thianthren-1-yl-pyran-4-one		chemical reagent				1,34E-02	RRM2,TNFRSF10B
SB	3-(carbamoylamino)-5-(3-fluorophenyl)-N-(3-piperidyl)thiophene-2-carboxamide		chemical drug				4,88E-02	RAD51
Koor	3,3'-diindolylmethane		chemical drug	Activated	2,106		1,84E-04	BCL2,BRCA1,CASP8,CDK4,CDK6,CDKN1A,FASN,IFNGR1,MAP1LC3B
MA	3,3'-diindolylmethane		chemical drug		1,536		1,63E-02	CDK6,CDKN1A,FASN,IFNGR1,OAS2,TAP2
MA+Add-El	3,3'-diindolylmethane		chemical drug		1,981		2,73E-05	BIRC5,CASP8,CCND1,CDC25A,CDK6,CDKN1A,FOXM1,IFNGR1,TAP2,VIM
NAR	3,3'-diindolylmethane		chemical drug		1,350		3,82E-03	BRCA1,CDC25A,CDK4,CDK6,CDKN1A,FOXM1,PARP2
ProH	3,3'-diindolylmethane		chemical drug		1,805		7,99E-04	BAX,BCL2,BCL2L1,CASP8,CDK6,CDKN1A,FASN,GDF15
SB	3,3'-diindolylmethane		chemical drug		0,885		1,23E-02	BIRC5,BRCA1,CASP8,CDC25A,FOXM1,PARP2
SN2	3,3'-diindolylmethane		chemical drug		1,251		1,57E-02	CDK6,CDKN1A,FASN,FOXM1,GDF15,OAS2
Koor	3-aminobenzamide		chemical toxicant				4,85E-02	CDKN1A,MDM2
MA	3-aminobenzamide		chemical toxicant				4,75E-02	CDKN1A,MDM2
MA+Add-El	3-aminobenzamide		chemical toxicant				4,74E-02	CDKN1A,MDM2
NAR	3-aminobenzamide		chemical toxicant				4,63E-02	CDKN1A,NCL
ProH	3-aminobenzamide		chemical toxicant				3,97E-03	CDKN1A,MDM2,NCL
SN2	3-aminobenzamide		chemical toxicant				4,68E-02	CDKN1A,ICAM1
ProH	3M-011		chemical reagent		0,152		3,63E-02	BCL2,BCL2L1,CD86,MYC
MA	3-methyladenine		chemical toxicant				4,75E-02	SNCA,SQSTM1
ProH	3-nitropropionic acid		chemical toxicant				2,06E-02	BAX,BCL2,MYC
MA	4-(2-aminoethyl)benzenesulfonylfluoride		chemical - protease inhibitor				2,48E-03	CDKN1A,HMOX1,SPN
ProH	4-(2-aminoethyl)benzenesulfonylfluoride		chemical - protease inhibitor				3,40E-02	CDKN1A,HMOX1
SN2	4-(2-aminoethyl)benzenesulfonylfluoride		chemical - protease inhibitor				3,46E-02	CDKN1A,HMOX1
Koor	4-coumaric acid		chemical - endogenous mammalian				2,48E-02	CDKN1A,MYC
MA	4-coumaric acid		chemical - endogenous mammalian				2,42E-02	CDKN1A,MYC
MA+Add-El	4-coumaric acid		chemical - endogenous mammalian				1,28E-03	CCNA2,CCNB1,CDKN1A
NAR	4-coumaric acid		chemical - endogenous mammalian				1,24E-03	CCNA2,CDKN1A,ODC1
ProH	4-coumaric acid		chemical - endogenous mammalian				3,23E-05	CCNA2,CDKN1A,MYC,ODC1
SB	4-coumaric acid		chemical - endogenous mammalian				1,08E-03	CCNA2,CCNB1,ODC1
SN2	4-coumaric acid		chemical - endogenous mammalian				3,35E-05	CCNA2,CCNB1,CDKN1A,ODC1
ProH	4-hydroxytamoxifen		chemical drug	Activated	2,966		8,90E-04	BAX,BCL2,BCL2L1,CCNA1,CDKN1A,DDX21,EIF5A,MYC,NCOA3,TM4SF1,TMEM97,TRIM16
MA+Add-El	4-hydroxytamoxifen		chemical drug		0,388		2,58E-02	CCND1,CDKN1A,CEBPB (includes EG:1051),DECR1,MAP2K1,MAPK14,TM4SF1,TMEM97,VDR
ProH+PreH	4-hydroxytamoxifen		chemical drug		0,103		1,78E-02	CTSD,DDX21,EIF5A,FOS,IL7R,MINA,S100P,TMEM97,UNC119
SN2	4-hydroxytamoxifen		chemical drug		1,974		1,00E00	CDKN1A,IL7R,NCOA3,TMEM97
MA+Add-El	4-methylnitrosoamino-1-(3-pyridinyl)-1-butanone		chemical toxicant				6,39E-03	ALOX5,CDKN1A,DNMT1
Koor	4-nitroquinoline-1-oxide		chemical toxicant				1,54E-02	CDKN1A,MDM2
MA	4-nitroquinoline-1-oxide		chemical toxicant				1,51E-02	CDKN1A,MDM2
MA+Add-El	4-nitroquinoline-1-oxide		chemical toxicant				1,50E-02	CDKN1A,MDM2
ProH	4-nitroquinoline-1-oxide		chemical toxicant				1,46E-02	CDKN1A,MDM2
MA	4-phenylbutyric acid		chemical - endogenous mammalian		0,339		4,34E-02	CDKN1A,EIF2AK3,GUSB,TIMP2
ProH	4-phenylbutyric acid		chemical - endogenous mammalian		-0,747		4,12E-02	CDKN1A,DDIT3,LPAR6,YPEL5
ProH+PreH	4-phenylbutyric acid		chemical - endogenous mammalian		1,982		3,52E-02	ATP2A3,HLA-A,HSPA5,TIMP2
SN2	4-phenylbutyric acid		chemical - endogenous mammalian		0,068		4,23E-02	CDKN1A,HSPA5,MMP2,OLR1
SB	5,10,15,20-tetrakis(4-sulfonatophenyl)porphyrinato iron (III)		chemical reagent				4,88E-02	HMGB1
ProH	5-aminosalicylic acid		chemical drug				4,61E-02	HMOX1,ODC1
SB	5-aminosalicylic acid		chemical drug				4,24E-02	ODC1,SOD2
SN2	5-aminosalicylic acid		chemical drug				4,68E-02	HMOX1,ODC1
MA	5-azacytidine		chemical drug	Activated	2,370	bias	4,63E-02	ANXA2,ATM,CTNNA1,KRT17,PPM1D,SLC3A2,TGFBR1,TNFRSF10B,TUBB
ProH	5-azacytidine		chemical drug	Activated	2,587		1,75E-02	ANXA2,CASP8,GADD45A,GDF15,PLAU,PPM1D,PRF1,SLC7A5,STK17A,TNFRSF10B
SN2	5-azacytidine		chemical drug	Activated	2,375		1,85E-02	ETV5,F3,GDF15,HBEGF,ITGAL,KRT17,PRF1,TGFBR2,THBS1,UPP1
MA+Add-El	5-azacytidine		chemical drug		1,744		6,37E-05	CASP8,CD44,CDC25A,CIITA,ETV5,GSTP1,IRF8,KRT17,PLAGL1,RRM2,SERPINB8,TGFBR1,TGFBR2,TNFRSF10B,UPP1
NAR	5-azacytidine		chemical drug		-0,045	bias	2,29E-03	CDC25A,GSTP1,KRT17,MLH1,MYO1B,PLAGL1,PLAU,RRM2,SERPINB8,TGFBR2,TNFRSF10B,TUBB
SB	5-azacytidine		chemical drug		0,660		1,53E-03	CASP8,CDC25A,GADD45A,MLH1,MYO1B,PLAGL1,RRM2,SERPINB8,STK17A,TGFBR2,TNFRSF10B,TUBB
Koor	5-fluorouracil		chemical drug	Activated	2,539	bias	4,44E-02	BCL2,CDKN1A,FAS,GTF2I,IARS,IDH2,MAT2A,MDM2,MYC,NNT,NOP56,RPL37,RPS23,SERPINB1,TNFRSF10B,UNG
MA	5-fluorouracil		chemical drug	Activated	2,351		2,25E-03	ANXA2,ANXA4,CALU,CANX,CASP3,CDKN1A,CSTB,EIF3G,FAS,GTF2I,HNRNPA1,HNRNPC,MDM2,MYC,RPS29,SLA,SQSTM1,TNFRSF10B,UNG,YBX1
NAR	5-fluorouracil		chemical drug	Activated	3,615	bias	5,09E-06	CANX,CCT6A,CDK1,CDK2,CDKN1A,FBL,GPR132,HNRNPC,HSP90AB1,HSPE1,IARS,ILF2,KARS,MVP,NCL,PTGES3,RBL1,RBMX,SNRPE,SNRPF,SRP9,TNFRSF10B,TYMS,UBE2C,UNG,YBX1
ProH	5-fluorouracil		chemical drug	Activated	4,422		3,74E-08	ANXA2,ANXA4,BAX,BCL2,CCT6A,CDKN1A,CYCS,FAS,FDXR,GDF15,HNRNPA1,HSP90AB1,HSPA8,IARS,ILF2,KARS,LDHA,MDM2,MYC,NCL,NOP56,RBMX,RPL27A,SAT1,SQSTM1,SRM,TNFRSF10B,UNG,XPOT,YBX1
ProH+PreH	5-fluorouracil		chemical drug	Activated	3,032		1,19E-02	ATP5F1,CCT6A,CYCS,EGR1,HSP90AB1,ILF2,KARS,LDHA,NCL,NOP56,PGK1,POLR2B,RBMX,RPL27A,SQSTM1,UQCRC2,YBX1
SN2	5-fluorouracil		chemical drug	Activated	2,940		2,05E-03	AHSA1,CANX,CCT3,CCT6A,CDKN1A,CFLAR,FBL,GDF15,GOT2,HSP90AB1,ILF2,KARS,NNT,RBMX,SAT1,SQSTM1,THBS1,TSC22D1,TYMS,UNG
MA+Add-El	5-fluorouracil		chemical drug		1,259		1,05E-02	CDK1,CDK2,CDKN1A,FAS,FKBP1A,GARS,IDH2,ILF2,MDM2,MVP,PRC1 (includes EG:233406),RPL27A,SMS,TMSB10/TMSB4X,TNFRSF10B,TYMS,UBE2C,UNG
SB	5-fluorouracil		chemical drug		1,098		2,50E-02	ANXA4,CDK1,CDK2,FAS,IDH2,ILF2,LDHA,MDM2,NNT,PRC1 (includes EG:233406),RBL1,SMS,TNFRSF10B,TYMS,UBE2C,UNG
ProH+PreH	6,7-dinitroquinoxaline-2,3-dione		chemical reagent	Inhibited	-2,000		2,66E-05	EGR1,FOS,FOSB,JUNB
MA	6-hydroxydopamine		chemical toxicant		0,000		1,45E-03	CASP3,GDNF,MDM2,MEF2D,SNCA,TIMP2
ProH	6-hydroxydopamine		chemical toxicant		1,274		7,75E-03	BAX,BCL2,BCL2L1,CASP9,MDM2
MA+Add-El	7-ethyl-10-hydroxy-camptothecin		chemical drug	Activated	2,000		3,76E-03	CASP8,CCNB1,CDKN1A,FAS,TNFRSF10B
Koor	7-ethyl-10-hydroxy-camptothecin		chemical drug				2,21E-02	CASP8,CDKN1A,FAS,TNFRSF10B
ProH	7-ethyl-10-hydroxy-camptothecin		chemical drug		1,982		5,01E-06	BAX,BCL2L1,CASP8,CASP9,CDKN1A,FAS,GDF15,TNFRSF10B
SB	7-ethyl-10-hydroxy-camptothecin		chemical drug		1,919		2,89E-03	CASP8,CCNB1,FAS,TNFRSF10B,TTK
SN2	7-ethyl-10-hydroxy-camptothecin		chemical drug				2,07E-02	BIRC3,CCNB1,CDKN1A,GDF15
ProH	8-bromo-cAMP		chemical reagent		-0,367		2,99E-02	CCNA1,CD82,FAS,FDXR,KITLG,MYC,ODC1,SERPINB2
SB	8-bromo-cAMP		chemical reagent		-1,982		4,69E-01	FAS,ODC1,PTGFR,SERPINB2
SN2	8-bromo-cAMP		chemical reagent		-1,980		7,67E-02	KITLG,ODC1,PDE4D,PPARD,SERPINB2,SERPINE1,SPP1 (includes EG:100359743)
Koor	8-bromoguanosine 3',5'-cyclic monophosphate		chemical - kinase inhibitor		-1,091	bias	1,04E-02	ACACA,CDKN1A,HLCS,PCCA
ProH+PreH	8-bromoguanosine 3',5'-cyclic monophosphate		chemical - kinase inhibitor				4,67E-02	FOS,HMOX1,JUNB
SN2	8-epi-prostaglandin F2alpha		chemical - endogenous non-mammalian				7,68E-03	MMP2,OLR1
SN2	9,10-dimethyl-1,2-benzanthracene		chemical toxicant				7,68E-03	CYP1A1 (includes EG:13076),SERPINE1
MA	9-cis-retinoic acid		chemical drug		1,980		1,85E-01	ADAM28,ANXA5,CD86,CDKN1A,FASN,GK,IFNGR1,ITGAM
MA+Add-El	9-cis-retinoic acid		chemical drug		1,709		3,66E-04	ABCA1,ACOX1,ANXA5,BCL2A1,CCND1,CD14,CD86,CDK2,CDKN1A,HLA-DRA,IFNGR1,ITGAM,MKI67,RXRA,TK1
ProH	9-cis-retinoic acid		chemical drug		1,340		4,42E-02	ANXA5,BCL2,BCL2L1,CD86,CDKN1A,CYCS,FASN,GK,PLA2G15,PLAU
Koor	AATF		transcription regulator				2,76E-03	APP,CDKN1A
MA	ABCB7		transporter				7,80E-03	FTH1 (includes EG:14319),FTL
ProH	ABCB7		transporter				7,54E-03	FTH1 (includes EG:14319),FTL
ProH+PreH	ABCB7		transporter				6,84E-03	FTH1 (includes EG:14319),FTL
SN2	ABCB7		transporter				7,68E-03	FTH1 (includes EG:14319),FTL
ProH	ABCC1		transporter				7,54E-03	BCL2,NQO1
Koor	ABL1		kinase		-0,239	bias	1,70E-04	CCND2,CDKN1A,DHFR,FAS,GADD45A,MDM2,MYC
MA	ABL1		kinase		-0,277	bias	6,94E-03	CCND2,CDKN1A,FAS,MDM2,MYC
MA+Add-El	ABL1		kinase		0,478		1,56E-04	CCNA2,CCND1,CCND2,CDKN1A,DHFR,FAS,MDM2
NAR	ABL1		kinase		-0,762	bias	3,20E-02	CCNA2,CCNE1,CDKN1A,DHFR
ProH	ABL1		kinase		-0,239		1,42E-04	CCNA2,CCND2,CDKN1A,FAS,GADD45A,MDM2,MYC
SB	ABL1		kinase		-0,816		8,37E-04	CCNA2,CCNE1,DHFR,FAS,GADD45A,MDM2
SN2	acadesine		chemical drug				2,39E-02	CDKN1A,F3
ProH+PreH	Ac-DEVD-CHO		chemical reagent				4,86E-02	FOS
Koor	acetaminophen		chemical drug				2,23E-02	ABCC1,ABCC4 (includes EG:10257),BCL2
ProH	acetaminophen		chemical drug				2,06E-02	ABCC5,BCL2,NQO1
MA	acetazolamide		chemical drug				2,42E-02	EIF2AK3,GUSB
ProH+PreH	acetic acid		chemical - endogenous mammalian				4,86E-02	FOS
ProH+PreH	acetovanillone		chemical drug				5,32E-03	CCL2,HMOX1,OSGIN1
SN2	acetovanillone		chemical drug				6,27E-03	CCL2,HMOX1,OLR1
MA	ACO1		enzyme				3,51E-02	FTH1 (includes EG:14319),FTL
ProH	ACO1		enzyme				3,40E-02	FTH1 (includes EG:14319),FTL
ProH+PreH	ACO1		enzyme				3,10E-02	FTH1 (includes EG:14319),FTL
SN2	ACO1		enzyme				3,46E-02	FTH1 (includes EG:14319),FTL
ProH+PreH	actinomycin D		chemical drug	Inhibited	-2,407		3,93E-01	FTH1 (includes EG:14319),GADD45A,HMOX1,IL7R,IRS2,PMAIP1
Koor	actinomycin D		chemical drug		1,820	bias	2,06E-02	BCL2,BRCA1,CDKN1A,FAS,FASN,GADD45A,MDM2,MYC,RRM2B,TNFRSF10A,TNFRSF10B
MA	actinomycin D		chemical drug		-0,572	bias	7,61E-03	CASP3,CDKN1A,FAS,FASN,FTH1 (includes EG:14319),HMOX1,MDM2,MYC,PLAUR,SLC20A1,TNFAIP2,TNFRSF10B
MA+Add-El	actinomycin D		chemical drug		-1,005		2,77E-03	ABCA1,BIRC5,CCND1,CDKN1A,FAS,FPR1,ID2,MDM2,RAD51,RRM2B,SKIL,SLC20A1,TNFRSF10B
ProH	actinomycin D		chemical drug		0,481		1,94E-05	BAX,BCL2,CDKN1A,FAS,FASN,FTH1 (includes EG:14319),GADD45A,HMOX1,ID2,MDM2,MYC,PLAU,RRM2B,SLC20A1,TNFRSF10A,TNFRSF10B,TP53I3
SB	actinomycin D		chemical drug		0,165		3,05E-02	BIRC5,BRCA1,FAS,GADD45A,IL7R,MDM2,RAD51,RRM2B,TNFRSF10B,TP53I3
SN2	actinomycin D		chemical drug		-0,942		8,83E-04	CDKN1A,CFLAR,CYP1A1 (includes EG:13076),ETS1,FASN,FPR1,FTH1 (includes EG:14319),HMOX1,ID2,IL7R,MMP2,RRM2B,SERPINE1,SLC20A1
MA	ACTL6A		other				7,80E-03	ETS2,MYC
MA+Add-El	ACTN4		other				2,69E-03	MYCN,PDLIM1
SN2	ACTN4		other				2,65E-03	MYCN,PDLIM1
MA+Add-El	ACVR1C		kinase				6,39E-03	CASP8,CCND1,CDK2
ProH	ACVRL1	1,186	kinase				2,01E-02	CDKN1A,GDF15,ID2,MYC
SN2	ACVRL1		kinase				3,65E-03	CDKN1A,EFNA1,ENG,GDF15,ID2
ProH+PreH	acyclovir		chemical drug				4,86E-02	DUSP2
ProH	ADA	1,231	enzyme				7,54E-03	ADA,ADORA3
Add-El	adalimumab		biologic drug				1,81E-03	CD86,FCGR2B
Koor	adaphostin		chemical drug				6,63E-03	CDK4,CDK6,CDKN1A
MA+Add-El	adaphostin		chemical drug				6,39E-03	CCND1,CDK6,CDKN1A
NAR	adaphostin		chemical drug				6,18E-03	CDK4,CDK6,CDKN1A
Add-El	adenine		chemical - endogenous mammalian				4,26E-02	IL8
SN2	adenosine		chemical - endogenous mammalian				1,52E-02	BID,CX3CR1,HMOX1,ICAM1,IL1B
Add-El	ADORA2B		G-protein coupled receptor				1,03E-02	CD86,IL8
ProH+PreH	ADRB3		G-protein coupled receptor				6,84E-03	CCL2,FOS
Add-El	ADTRP		other				4,26E-02	TFPI
Add-El	AEN		enzyme				4,26E-02	MAP1LC3B
SB	afatinib		chemical drug				4,88E-02	TYMS
Add-El	AFF4		transcription regulator				4,26E-02	MYC
MA	AFP		transporter				2,69E-03	TNFRSF10B,TNFRSF12A
SN2	AG490		chemical - kinase inhibitor		-1,195		2,89E-03	BIRC3,CCL2,CDKN1A,HMGB1,ICAM1,IL1B,PTTG1,TIMP1
Koor	AGA		enzyme				2,48E-02	MCM3,MCM4
MA+Add-El	AGA		enzyme				1,28E-03	MCM3,MCM4,MCM5
NAR	AGA		enzyme				1,24E-03	MCM3,MCM4,MCM5
SB	AGA		enzyme				1,08E-03	MCM3,MCM4,MCM5
SN2	AGA		enzyme				1,26E-03	MCM3,MCM4,MCM5
SN2	AGER		transmembrane receptor		1,982		1,75E-03	CCL2,F3,ICAM1,IL1B,SERPINE1
SN2	AGI-1067		chemical drug				3,46E-02	CCL2,IL1B
NAR	agmatine		chemical - endogenous mammalian				7,59E-03	ODC1,PCNA
SN2	AGN194204		chemical drug				1,48E-02	CDKN1A,TIMP1
MA+Add-El	AGT		growth factor	Activated	2,097		4,30E-01	CCND1,CCND2,CD44,CDK1,DDAH2,IL18R1,MAD2L1,SERPINB2,TGFBR1,TGFBR2
SN2	AGT		growth factor	Activated	3,122		1,24E-05	ADM,ALOX15,ANGPT1,CAT,CDKN2A,ENG,ETS1,F3,FASN,HMOX1,ICAM1,IL6ST,ITGB7,KITLG,LPP,MMP2,NCF1C,NFKB2,OLR1,PIR,SCARB1,SERPINB2,SERPINE1,TGFBR2
SN2	AGTR2		G-protein coupled receptor				7,68E-03	FASN,PIK3R1
Koor	AHR		ligand-dependent nuclear receptor				5,00E-02	ABCC4 (includes EG:10257),CASP8,CDK4,CDKN1A,FAS,GADD45A,MYC
MA	AHR	1,371	ligand-dependent nuclear receptor		0,063		4,73E-02	CDKN1A,FAS,ITGAM,MYC,NQO1,SERPINB2,SOD1
MA+Add-El	AHR		ligand-dependent nuclear receptor		1,561		9,50E-05	CASP8,CCND1,CDK2,CDKN1A,DUSP6,FAS,IL1B,ITGAM,NQO1,SERPINB2,TGFBR2,TSPYL2
NAR	AHR		ligand-dependent nuclear receptor		0,314	bias	4,46E-02	CDK2,CDK4,CDKN1A,IRF1,JUN,SOD1,TGFBR2
ProH	AHR		ligand-dependent nuclear receptor				4,98E-03	CASP8,CCNG2,CDKN1A,FAS,GADD45A,MYC,NQO1,SERPINB2,TSPYL2
SB	AHR		ligand-dependent nuclear receptor		-0,083		1,23E-02	CASP8,CDK2,FAS,GADD45A,SAA1,SERPINB2,TGFBR2,TSPYL2
SN2	AHR		ligand-dependent nuclear receptor		1,708		3,85E-04	CCL1,CDKN1A,CDKN2A,CYP1A1 (includes EG:13076),IL1B,IL9R,SERPINB2,SERPINE1,SPP1 (includes EG:100359743),TGFBR2,THBS1
SB	Ahr-aryl hydrocarbon		complex				4,88E-02	MDM2
ProH	Ahr-aryl hydrocarbon-Arnt		complex				1,21E-02	BAX,CDKN1A,FAS
Add-El	Ahr-aryl hydrocarbon-RelA		complex				4,26E-02	MYC
SN2	AICAR		chemical - endogenous mammalian		0,283		1,46E-02	CCNB1,CDKN2A,FASN,SERPINE1
Add-El	AICDA		enzyme				4,26E-02	TOP1
SN2	AIMP1		cytokine				1,24E-02	CCL2,ICAM1,IL1B
MA+Add-El	AKR1B1		enzyme				3,50E-02	CCND1,MKI67
SN2	AKR1B1		enzyme				3,46E-02	MKI67,MMP2
MA+Add-El	Akt		group		1,816		2,01E-01	BCL2A1,BIRC5,CCND1,CCND2,CDKN1A,CXCR4,FOXM1,IL1B,RAD51
SN2	Akt		group		1,661		6,88E-04	BCL2A1,BID,BMF,CCL2,CDKN1A,CFLAR,ETS1,F3,FOXM1,HMOX1,IL1B,NOTCH1,SCARB1,SERPINE1,SKP2 (includes EG:27401),SPP1 (includes EG:100359743)
MA	AKT1		kinase		-1,948		5,04E-01	CDKN1A,FASN,LIPA,MT2A,MYC
NAR	AKT1		kinase				4,07E-02	CDK4,CDKN1A,FABP5,NDC80,RFC4,RHOB,TYMS,UBE2C,ZWINT
SN2	AKT1		kinase		0,317		2,18E-03	BIRC3,CCL2,CDKN1A,CFLAR,FABP5,FASN,GDF15,MT2A,NFKB2,PIK3R1,SLC5A5,TYMS
Koor	AKT2		kinase				3,41E-02	BCL2,BUB1 (includes EG:100307076),IGF1R
MA+Add-El	alcohol		chemical - endogenous mammalian				3,29E-02	CD14,TLR1,TLR6
Add-El	aldesleukin		chemical drug				4,26E-02	CD86
SN2	aldosterone		chemical - endogenous mammalian	Activated	2,186		7,43E-02	ICAM1,MMP2,OLR1,SERPINE1,SPP1 (includes EG:100359743)
ProH	alefacept		biologic drug	Inhibited	-2,236		1,17E-01	CBLB,CST7,DLG5,PRF1,STAT6
ProH+PreH	alefacept		biologic drug		-1,890		1,12E-02	AKR1C3,CST7,DLG5,GPR56,IL7R,MLLT11,SOCS1
SN2	alefacept		biologic drug		0,000	bias	4,61E-02	DLG5,GPR56,IL7R,MLLT11,NFKB2,PRF1
ProH	ALK		kinase				8,83E-03	BCL2L1,CCND2,MYCN
ProH+PreH	allyl isothiocyanate		chemical toxicant				1,32E-02	FOS,HMOX1
SN2	ALOX15	2,147	enzyme				4,68E-02	ALOX15,IL1B
MA+Add-El	ALOX5	1,501	enzyme				1,50E-02	CCND1,CDKN1A
SN2	alpha-tocopherol		chemical drug	Inhibited	-2,000		1,46E-02	HMOX1,MMP19,SERPINE1,SQSTM1
ProH	alpha-tocopherol		chemical drug		-1,067		2,19E-03	BAX,BCL2,HMOX1,PRMT1,SQSTM1
ProH+PreH	alpha-tocopherol		chemical drug		0,000		1,19E-02	HMOX1,PMAIP1,PRMT1,SQSTM1
ProH+PreH	alprazolam		chemical drug				4,86E-02	CCL2
SN2	Am 580		chemical toxicant		-0,355		1,11E-03	ADM,CXCR5,F3,MYCN,RAI14,TIMP1
SN2	Am 80		chemical drug				4,68E-02	F3,HMOX1
Add-El	AMD1		enzyme				4,26E-02	MYC
NAR	AMH		growth factor				1,62E-02	CDKN1A,IRF1,RBL1
SN2	AMH		growth factor				1,65E-02	BTG2,CDKN1A,CDKN2A
NAR	amino acids		chemical - endogenous mammalian				7,58E-03	JUN,ODC1,SLC7A1,THOP1
ProH	amino acids		chemical - endogenous mammalian				4,51E-02	DDIT3,ODC1,SLC7A1
ProH+PreH	amino acids		chemical - endogenous mammalian		0,391		7,45E-04	ASNS,FOS,FOSB,JUNB,SLC38A2
MA	amiodarone		chemical drug				2,70E-02	ASAH1,SLC2A3,WIPI1
ProH	amitriptyline		chemical drug	Activated	2,000		7,50E-03	ASAH1,CCND2,CDKN1A,WIPI1
MA	amitriptyline		chemical drug		1,633	bias	9,83E-05	ASAH1,CCND2,CDKN1A,GDNF,SLC2A3,WIPI1
MA	ammonium chloride		chemical drug				2,16E-02	CTSB,NPC1,SNCA
SN2	ammonium chloride		chemical drug				2,11E-02	CD9,CTSB,IL1B
ProH+PreH	ampelopsin		chemical - endogenous non-mammalian				4,86E-02	HMOX1
ProH+PreH	amphetamine		chemical drug		-1,985		2,01E-02	EGR1,FOS,FOSB,JUNB
SN2	amphotericin B		chemical drug				7,27E-05	CCL2,IL1B,IL1RN,SPP1 (includes EG:100359743),TIMP1
ProH	AMPK		complex		1,387		3,13E-03	ACACA,BAX,BCL2,BMF,CDKN1A,FASN,HMOX1,LITAF
SN2	AMPK		complex		1,510		1,64E-04	ACACA,BMF,CCL2,CCNB1,CDKN1A,FASN,HMOX1,IL1RN,LPIN1,SERPINE1
ProH	AN-207		chemical toxicant				2,60E-03	BAX,BCL2
ProH+PreH	androgen		chemical - other		-0,640		2,58E-03	AES,AKR1C3,DHCR24,ENO2,GPT2 (includes EG:108682),IGFBP2,SOCS1,VMP1,YBX1
ProH	ANG		enzyme				8,83E-03	BAX,BCL2,CDKN1A
SN2	ANGPT1	-1,460	growth factor				1,75E-02	CCL2,CDH5,CDKN2A,ICAM1
Koor	ANGPT2		growth factor	Inhibited	-2,343	bias	9,80E-03	ABCC1,BCL2,CAT,CDKN1A,FKBP4,MAPK12,POLA1,RFC2,RFC4
SB	ANGPT2		growth factor	Inhibited	-2,138		1,88E-02	DNASE1,FEN1,POLA1,POLD1,RFC2,RFC4,RPA3,SOD2
MA+Add-El	ANGPT2		growth factor		-1,414		2,59E-02	CDKN1A,FEN1,MAP2K1,POLA1,POLD1,RFC2,RFC4,VIM
NAR	ANGPT2		growth factor		-1,943	bias	7,14E-04	CDKN1A,FEN1,FKBP4,MGST1,PDIA5,PDIA6,PLAU,POLA1,POLD1,RFC2,RFC4
ProH	ANGPT2		growth factor		-0,053		2,38E-02	BCL2,CDKN1A,DDIT3,DNASE1,FKBP4,HSPA4,PLAU,POLA1
SN2	ANGPT2		growth factor		-0,277		9,12E-06	CALR,CAT,CDKN1A,ETS1,HSPA1A/HSPA1B,HSPA5,ICAM1,MMP2,OLR1,PDGFRB,PDIA5,PDIA6,RFC2,TNFRSF12A
ProH+PreH	ANKS1A		other				4,86E-02	FOS
SB	ANP32A		other				2,38E-03	COX7A2L,TK1
SN2	ANPEP		peptidase				3,46E-02	IL1RN,NDRG1
SN2	antimycin A		chemical - endogenous non-mammalian				6,27E-03	CCNB1,CDKN2A,TIMP1
MA+Add-El	ANXA1	1,724	other				2,69E-02	ANXA1,CXCR4,ITGB2
NAR	ANXA1		other		0,605		3,37E-03	ITGB1BP1,ITGB2,PLAU,TIFA
Koor	ANXA2		other	Inhibited	-3,138		9,33E-08	CDK6,CDKN1A,FAS,GADD45A,MDM2,MYC,PPM1D,SESN2,TNFRSF10B,ZMAT3
MA	ANXA2	1,795	other	Inhibited	-2,630		1,17E-04	CDK6,CDKN1A,FAS,MDM2,MYC,PPM1D,TNFRSF10B
MA+Add-El	ANXA2		other	Inhibited	-2,630		1,16E-04	CDK6,CDKN1A,FAS,MDM2,SESN1,TNFRSF10B,ZMAT3
ProH	ANXA2	1,574	other	Inhibited	-3,440		2,33E-10	BAX,CDK6,CDKN1A,FAS,GADD45A,MDM2,MYC,PPM1D,SESN1,TNFRSF10B,TP53I3,ZMAT3
SB	ANXA2		other	Inhibited	-2,630		7,92E-05	FAS,GADD45A,MDM2,SESN1,TNFRSF10B,TP53I3,ZMAT3
NAR	ANXA2		other		-1,387		5,42E-03	CDK6,CDKN1A,JUN,SESN1,TNFRSF10B
SN2	ANXA2		other				2,83E-02	CDK6,CDKN1A,MMP2,SESN1
SN2	ANXA5	1,365	other				2,65E-03	CDKN1A,F3
SN2	Ap1		complex		1,970		1,58E-04	BCL2A1,CCL2,CCNA2,CD40,ETS1,F3,HMOX1,HSP90B1,IL1A,IL1B,MMP2,MT2A,NDRG1,SERPINE1,TNFRSF8
ProH+PreH	AP1M1		transporter				4,86E-02	HLA-A
MA	Ap2 alpha		group				1,51E-02	ATP6V0E1,PLAUR
ProH	Ap2 alpha		group				1,46E-02	ATP6V0E1,BCL2
Koor	AP2A2		transporter				7,98E-03	BCL2,CDKN1A
ProH	AP2A2		transporter				1,33E-04	BAX,BCL2,CDKN1A
SN2	AP2M1		transporter				1,48E-02	BST2,CD74
SB	AP2S1		transporter				4,88E-02	ATP6V0E1
MA	AP3B1		transporter				1,29E-03	CD63,ELANE,LAMP1
MA+Add-El	AP3B1		transporter				2,42E-02	ELANE,LAMP1
ProH+PreH	APAF1		other				4,86E-02	VIM
Koor	APBA1		transporter				2,76E-03	APP,LRP8
ProH	APBB1		transcription regulator				4,61E-02	ACTA2,CD82
SB	APBB3		other				4,88E-02	TYMS
MA+Add-El	APC (complex)		complex				6,39E-03	CCNB1,PLK1,UBE2C
NAR	APC (complex)		complex				4,05E-04	CCNE1,PLK1,SKP2 (includes EG:27401),UBE2C
SB	APC (complex)		complex				3,37E-04	CCNB1,CCNE1,PLK1,UBE2C
SN2	APC (complex)		complex				6,27E-03	CCNB1,PLK1,SKP2 (includes EG:27401)
MA+Add-El	APCS		other				3,50E-02	FCGR2A,SIRPA
MA	APH-1		group				7,80E-03	PSEN1,PSEN2
MA	APH1A		peptidase				4,17E-03	APH1B,PSEN1,PSEN2
ProH	aphidicolin		chemical toxicant				1,21E-02	BAX,CDKN1A,GADD45A
Koor	apicidin		chemical - endogenous non-mammalian				6,63E-03	ATP2A3,CDKN1A,FAS
Koor	apigenin		chemical - endogenous non-mammalian	Activated	2,219	bias	6,77E-03	BCL2,CCND2,CDK4,CDK6,CDKN1A,MDM2
MA	apigenin		chemical - endogenous non-mammalian		1,982	bias	2,64E-02	CASP3,CCND2,CDK6,CDKN1A,MDM2
MA+Add-El	apigenin		chemical - endogenous non-mammalian		0,128		1,28E-03	CCND1,CCND2,CDK2,CDK6,CDKN1A,IL1B,MDM2
ProH	apigenin		chemical - endogenous non-mammalian		1,982		2,48E-02	BCL2,CCND2,CDK6,CDKN1A,MDM2
SN2	apigenin		chemical - endogenous non-mammalian		-0,440		6,16E-03	CCL2,CDK6,CDKN1A,CYP1A1 (includes EG:13076),ICAM1,IL1B
ProH+PreH	aplidine		biologic drug				5,32E-03	FOS,FOSB,JUNB
Koor	APLN		other	Inhibited	-2,236	bias	1,22E-02	BCL2,GFI1,GYPA,MYB,MYC
MA	APLN		other		-1,342	bias	1,16E-02	CD33,GFI1,MYB,MYC,SPN
ProH	APLN		other		-1,342		1,08E-02	BAX,BCL2,CD33,GFI1,MYC
MA+Add-El	APOA1		transporter		-0,686		5,29E-04	ABCA1,CCR2,CYBB,IL1B,ITGAM,PCYT1A
ProH	apomorphine		chemical drug				1,21E-02	BAX,BCL2,BCL2L1
Add-El	APP		other		-1,108		1,05E-02	CDK5,CSNK2A1,CXCL2,DNM1L,GRB2,HIPK2,IL8,MAPKAPK2,MYC,NFKB1,NRP1 (includes EG:18186),OSM,PIAS1,PPP2CA,PRKCA,RANBP2,SMARCA2,SMARCA4,YWHAE
MA+Add-El	APP		other		1,222		5,36E-03	ABCA1,ARNTL,BACE1,CCND1,CD44,CDC37,CDK1,CDK2,CXCR2,CYBB,ETS2,HMGB1,IL1B,NRP1 (includes EG:18186),PLK1,PRKACA,RFC4,S100A8,SIRPA,TGFBR2,TNFRSF10B,TOP2A,VAMP3
ProH	APP		other		1,300		4,37E-04	ACTA2,BAX,BCL2,BCL2L1,BMF,CD59 (includes EG:25407),CD82,CDH5,CSNK2A1,CXCR2,ELMOD3,GDF15,HMGB1,HNRNPA1,HSP90AB1,KPNB1,MYC,NCOA3,PLAU,PLK1,SET,SMARCA4,SSRP1,STAT6,TNFRSF10B,VAMP3
ProH+PreH	APP		other		-1,141		3,49E-02	AES,CCL2,CD59 (includes EG:25407),CD82,CDC27,CDH5,CTSD,EGR1,FOS,FOSB,HLA-E,HSP90AB1,IGF2R,IRS2,JUNB,KPNB1,PLK1,PRNP,SET
SN2	APP		other		0,647		3,51E-05	BMF,CALR,CCL2,CDH5,CFLAR,ENG,EPAS1,GDF15,HMGB1,HSP90AB1,HSPG2,ICAM1,IL1A,IL1B,IL6ST,ITGA4,KPNB1,MMP2,NCOA3,PDGFRB,PIK3R1,PLCG1,PLK1,PPARD,SDC4,SERPINE1,SSRP1,TGFBR2,TOP2A
NAR	aprotinin		biologic drug				2,62E-03	PLAU,VRK1
MA	AR		ligand-dependent nuclear receptor	Activated	2,183		3,63E-01	CDKN1A,GDI1,IMPDH2,MCM2,MYC,WIPF1,WT1
MA+Add-El	AR		ligand-dependent nuclear receptor		0,131		1,33E-02	CDKN1A,CDT1,FEN1,FKBP5,GPR125,GUCY1A3,IMPDH2,MCM2,MCM4,PRKCD,TGFBR2,WEE1
NAR	AR		ligand-dependent nuclear receptor		-0,054	bias	1,84E-04	ATAD2,CDKN1A,CDT1,DCTPP1,FEN1,FKBP5,GPR125,HSPH1,MCM2,MCM4,MYO1B,RHOB,SKP2 (includes EG:27401),TGFBR2,WEE1,ZWINT
SB	AR		ligand-dependent nuclear receptor		-0,294		3,17E-03	ATAD2,CDT1,DHCR24,FEN1,FKBP5,INPP4B,MCM2,MCM4,MYO1B,NCOA4,TGFBR2,WEE1,ZWINT
SN2	AR		ligand-dependent nuclear receptor		-0,220		6,20E-04	CDKN1A,DCTPP1,DHCR24,FKBP5,GDF15,GDI1,GPR125,HSPA5,MCM2,MCM4,SERPINE1,SKP2 (includes EG:27401),SMTN,TGFBR2,WEE1
Koor	arachidonic acid		chemical - endogenous mammalian		-0,447		2,65E-02	ACACA,CD86,FAS,FASN,PLD1,PRKCB
MA	arachidonic acid		chemical - endogenous mammalian		1,664		2,52E-02	CD86,FAS,FASN,HMOX1,PLD1,PRKCB
MA+Add-El	arachidonic acid		chemical - endogenous mammalian		1,219		7,03E-03	ACOX1,CD86,FAS,PLD1,PRKCB,UCP2,VIM
ProH	arachidonic acid		chemical - endogenous mammalian		1,664		6,47E-03	ACACA,CD86,FAS,FASN,HMOX1,PLAU,PLD1
SN2	arachidonic acid		chemical - endogenous mammalian		0,647		6,79E-03	ACACA,CD40,F3,FASN,HMOX1,NFKBIA,PRKCB
MA+Add-El	ARF1		enzyme				7,78E-03	CCND1,MCM6
ProH	arginine		chemical - endogenous mammalian				1,61E-02	BCL2,DDIT3,SLC7A1
ProH+PreH	arginine butyrate		chemical drug				4,86E-02	CISH
ProH+PreH	ARHGEF11		other				4,86E-02	FOS
ProH+PreH	ARHGEF17		other				4,86E-02	FOS
SN2	ARID1A		transcription regulator				7,68E-03	CDKN1A,MEF2C
SN2	ARNT		transcription regulator				2,61E-03	BHLHE40,BHLHE41,CYP1A1 (includes EG:13076),ENG,ID2,SERPINE1
MA+Add-El	ARNTL	1,324	transcription regulator				2,15E-02	ACOX1,ARNTL,WEE1
NAR	arotinoid acid		chemical toxicant				3,19E-02	CDKN1A,ODC1,TK1
ProH	arotinoid acid		chemical toxicant				3,16E-02	CDKN1A,ODC1,PLA2G15
ProH+PreH	ARRDC3	1,526	other				4,86E-02	ADRB2
Koor	arsenic trioxide		chemical drug	Activated	2,796		1,98E-04	BACH1,BCL2,BCR,CASP8,CDK6,CDKN1A,DNMT1,FADS1,FAS,FASN,GCLC,MYC,SHMT1,TNFRSF10A,TNFRSF10B,XBP1 (includes EG:140614)
MA	arsenic trioxide		chemical drug	Activated	4,326		1,92E-07	BACH1,CDK6,CDKN1A,CYB5R1,FAS,FASN,FTH1 (includes EG:14319),GCLC,GCLM,GLRX,GSR,HMOX1,ITGAM,MT2A,MYC,NQO1,PIR,SLC7A11,SQLE,TNFRSF10B,TXNRD1
MA+Add-El	arsenic trioxide		chemical drug	Activated	2,231		8,32E-07	BCL2A1,CASP8,CCND1,CDC25B,CDC25C,CDK1,CDK6,CDKN1A,DNMT1,FAS,GLRX,ITGAM,MSN,NQO1,S100A8,SHMT1,SLC7A11,TNFRSF10B,TYMS,VDR
ProH	arsenic trioxide		chemical drug	Activated	4,262		1,15E-09	BAX,BCL2,BCL2L1,BLVRB,CASP8,CDK6,CDKN1A,CYB5R1,DDIT3,FAS,FASN,FTH1 (includes EG:14319),GCLC,GCLM,GLRX,GSR,HMOX1,MYC,NQO1,PIR,SLC7A11,TNFRSF10A,TNFRSF10B,TXNRD1
ProH+PreH	arsenic trioxide		chemical drug	Activated	2,900		1,79E-02	DHCR24,FTH1 (includes EG:14319),GCLM,GSR,HMGCS1,HMOX1,HSPA5,NQO1,PIR,SLC7A11,TXNRD1
SB	arsenic trioxide		chemical drug	Activated	2,791		9,19E-04	BACH1,CASP8,CDC25B,CDC25C,CDK1,DHCR24,DNMT1,FADS1,FAS,GLRX,NCF1C,SHMT1,TNFRSF10B,TYMS
SN2	arsenic trioxide		chemical drug	Activated	3,599		7,21E-09	BCL2A1,CDK6,CDKN1A,DHCR24,EPX,FASN,FTH1 (includes EG:14319),GSR,HMOX1,HSPA5,MT1F,MT1G,MT1H,MT1X,MT2A,NCF1C,NFKBIA,PIR,SHMT1,SLC7A11,TGIF1,TXNRD1,TYMS
MA	arsenite		chemical toxicant	Activated	2,425		1,29E-03	CDKN1A,HMOX1,MAFG,MDM2,MYC,SLC38A2,TXNRD1
Koor	arsenite		chemical toxicant		0,651	bias	6,77E-03	ABCC1,CDKN1A,GADD45A,MDM2,MYC,PRKDC
ProH	arsenite		chemical toxicant		1,542		2,87E-05	CDKN1A,GADD45A,HMOX1,HSPA9,MAFG,MDM2,MYC,PRKDC,TXNRD1
ProH+PreH	arsenite		chemical toxicant		0,807		1,41E-04	EGR1,FOS,GADD45A,HMOX1,HSPA9,MAFG,SLC38A2,TXNRD1
SN2	arsenite		chemical toxicant		0,342		1,24E-03	CDKN1A,CYP1A1 (includes EG:13076),HMOX1,HSPA9,MAFG,PRKDC,TXNRD1
Koor	artemisinin		chemical drug				4,31E-03	CDK4,CDKN1A,MDM2
MA	artemisinin		chemical drug				4,75E-02	CDKN1A,MDM2
MA+Add-El	artemisinin		chemical drug		0,117		2,21E-04	CCND1,CDK2,CDKN1A,MDM2
NAR	artemisinin		chemical drug				4,01E-03	CDK2,CDK4,CDKN1A
ProH	artemisinin		chemical drug				4,61E-02	CDKN1A,MDM2
SB	artemisinin		chemical drug				4,24E-02	CDK2,MDM2
Koor	ARTN		growth factor				7,98E-03	BCL2,CD24 (human)
Add-El	asbestos		chemical toxicant				4,26E-02	IL8
ProH	ascorbic acid		chemical - endogenous mammalian		0,343		4,12E-02	CASP8,CDKN1A,DDIT3,FAS
SN2	ascorbic acid		chemical - endogenous mammalian		-0,686		4,23E-02	CDKN1A,HSPA5,NDRG1,SERPINE1
SB	ASF1A		other				4,88E-02	CCNA2
Koor	asoprisnil		chemical drug				1,31E-02	BCL2,IGF1R,PARP1
NAR	asoprisnil		chemical drug				1,23E-02	PARP1,PCNA,TGFBR2
ProH	asoprisnil		chemical drug				1,21E-02	BCL2,EGF,PARP1
MA+Add-El	aspirin		chemical drug		1,689		1,57E-02	ABCA1,BIRC5,CCND1,CD86,CDK2,CDKN1A,CXCR4,IL1B
NAR	aspirin		chemical drug		0,923	bias	1,47E-02	CDK2,CDKN1A,CYB5A,KITLG,MPO,PPARD,SELP,YWHAE
SN2	aspirin		chemical drug		-1,293		7,59E-05	CCL2,CD40,CDKN1A,GDF15,ICAM1,IL1A,IL1B,KITLG,MMP2,MPO,OLR1,PPARD
SN2	ATF1		transcription regulator		-0,132		3,73E-02	FTH1 (includes EG:14319),HMOX1,TGFBR2,THBS1
ProH	ATF3		transcription regulator		1,964		5,21E-02	CDKN1A,MDM2,TNFRSF10B,TP53I3
SB	ATF3		transcription regulator		1,091		4,54E-02	MDM2,MSH2,TNFRSF10B,TP53I3
SN2	ATF3		transcription regulator				1,31E-02	CDKN1A,MMP2,MSH2,MT2A,SERPINE1
Koor	ATF4		transcription regulator		0,600	bias	2,77E-02	CEBPB (includes EG:1051),MAP1LC3B,PHGDH,PSPH,TNFRSF10B
ProH+PreH	ATF4		transcription regulator		0,468		2,05E-02	ASNS,CCL2,HSPA5,PHGDH,SLC38A2
SN2	ATF4		transcription regulator				2,56E-02	CCL2,CXCR5,HSPA5,MT2A,PHGDH
Koor	ATF6		transcription regulator				1,28E-02	APP,HSP90B1,TNFRSF10B,XBP1 (includes EG:140614)
NAR	ATF6		transcription regulator				1,18E-02	HSP90B1,LMAN1,TNFRSF10B,XBP1 (includes EG:140614)
ProH+PreH	ATG16L1		other				4,86E-02	SQSTM1
Koor	ATG5		other				3,59E-02	APP,BMF
MA	ATG5		other				3,51E-02	CASP3,PSEN1
Koor	ATG7		enzyme				1,54E-02	BMF,MAP1LC3B
Koor	ATM	-1,918	kinase		-0,453	bias	1,85E-03	ATM,BLM,CDKN1A,DUSP10,FAS,GADD45A,IGF1R,TNFRSF10B
NAR	ATM		kinase		0,155	bias	3,27E-04	BLM,CDC25C,CDKN1A,HSP90AB1,HSPE1,IRF1,PCNA,RRM2,TNFRSF10B
ProH	ATM		kinase		-0,579		5,80E-05	BAX,CDKN1A,FAS,FDXR,GADD45A,HMOX1,HSP90AB1,TNFRSF10B,TNFSF9,XRCC5
SB	ATM		kinase		-1,387		5,08E-03	BLM,CDC25C,FAS,GADD45A,H2AFX,RRM2,TNFRSF10B
SN2	atorvastatin		chemical drug	Inhibited	-2,058		1,33E-03	CAT,CCL2,CD40,ENG,F3,HMGB1,HMOX1,ICAM1,ITGAL,MMP2,OLR1,SERPINE1
ProH	atorvastatin		chemical drug		1,922		1,00E00	BCL2,CD59 (includes EG:25407),HMGB1,HMOX1
MA+Add-El	ATP		chemical - endogenous mammalian		0,943		4,44E-03	CASP1,CCND1,CD14,CXCR4,IL1B,IL1RN,ITGAM,NRP1 (includes EG:18186)
SN2	ATP2A1		transporter				1,48E-02	CALR,HSPA5
SN2	ATPase		group				2,39E-02	CD40,ICAM1
Add-El	ATP-gamma-S		chemical reagent				4,49E-02	CD33,CD86,CSF1R,IL8,NRP1 (includes EG:18186),THBS1
SN2	ATP-gamma-S		chemical reagent				1,03E-03	CCL2,CD40,IL1A,IL7R,MMP19,MPEG1,NCF2,SLC29A1,THBS1,TRAP1
NAR	ATR		kinase				2,36E-02	PCNA,RRM2
ProH	atrasentan		chemical drug				7,54E-03	BCL2,BCL2L1
Add-El	ATXN2		other				4,26E-02	PABPC1
SB	ATXN3		peptidase				4,88E-02	SOD2
MA	auranofin		chemical drug				2,16E-02	GCLC,HMOX1,NQO1
ProH	auranofin		chemical drug				2,06E-02	GCLC,HMOX1,NQO1
Koor	aurintricarboxylic acid		chemical drug				1,54E-02	APP,IGF1R
SB	AURKAIP1		enzyme				4,88E-02	AURKA
MA	aurothioglucose		chemical drug				1,39E-04	GCLC,HMOX1,NQO1
ProH	aurothioglucose		chemical drug				1,33E-04	GCLC,HMOX1,NQO1
ProH+PreH	aurothioglucose		chemical drug				6,84E-03	HMOX1,NQO1
MA	aurothiomalate		chemical drug				1,29E-03	GCLC,HMOX1,NQO1
ProH	aurothiomalate		chemical drug				1,23E-03	GCLC,HMOX1,NQO1
ProH+PreH	aurothiomalate		chemical drug				2,14E-02	HMOX1,NQO1
ProH+PreH	AVP		other				3,98E-02	CCL2,EGR1,FOS
ProH+PreH	AZD8055		chemical drug				4,86E-02	SQSTM1
Koor	AZGP1		transporter				3,41E-02	CEBPB (includes EG:1051),GYS1,MYC
MA+Add-El	AZGP1		transporter				3,29E-02	CCND1,CEBPB (includes EG:1051),VIM
MA	BACH1	1,258	transcription regulator		-1,673		1,91E-05	FTH1 (includes EG:14319),GCLM,HMOX1,NQO1,SLC7A11,SQSTM1,TFE3
ProH	BACH1		transcription regulator		-1,673		1,71E-05	FTH1 (includes EG:14319),GCLM,HMOX1,NQO1,SLC7A11,SQSTM1,TFE3
ProH+PreH	BACH1		transcription regulator		-1,909		8,48E-07	CALM1 (includes others),FTH1 (includes EG:14319),GCLM,HMOX1,NQO1,SLC7A11,SQSTM1,TFE3
SN2	BACH1		transcription regulator		-1,119		1,75E-03	FTH1 (includes EG:14319),HMOX1,SLC7A11,SPP1 (includes EG:100359743),SQSTM1
Koor	BAG1		other				9,56E-03	BCL2,CDKN1A,GADD45A
ProH	BAG1		other				8,83E-03	BCL2,CDKN1A,GADD45A
Koor	BAG3		other				1,54E-02	BCL2,MAP1LC3B
ProH	BAG3		other				1,46E-02	BCL2,BCL2L1
Koor	BANP		other				2,76E-03	CDKN1A,MDM2
MA	BANP		other				2,69E-03	CDKN1A,MDM2
MA+Add-El	BANP		other				2,69E-03	CDKN1A,MDM2
ProH	BANP		other				2,60E-03	CDKN1A,MDM2
SN2	BAPTA-AM		chemical reagent		-1,387		6,98E-04	CCL1,CDKN1A,CYP1A1 (includes EG:13076),ICAM1,SCN9A
Koor	BARD1		transcription regulator				2,76E-03	ATP11C,BRCA1
NAR	BARD1	-1,998	transcription regulator				2,62E-03	ATP11C,BRCA1
MA+Add-El	BAX		transporter				7,50E-05	CCNB1,CDC25C,CDK1,CDK2,CDKN1A
NAR	BAX		transporter				1,12E-03	CDC25C,CDK1,CDK2,CDKN1A
SB	BAX		transporter				9,33E-04	CCNB1,CDC25C,CDK1,CDK2
SN2	Bay 11-7082		chemical - kinase inhibitor	Inhibited	-2,599	bias	8,10E-05	BCL2A1,CCL2,F3,HMOX1,ICAM1,ICOSLG,MMP2
ProH+PreH	BB 3103		chemical toxicant				4,86E-02	PRNP
SB	BBC3		other				6,90E-03	PRDX1,STMN1
Add-El	BCAP31		transporter				4,26E-02	CFTR
Koor	BCAS2		other				2,48E-02	CDKN1A,MDM2
MA	BCAS2		other				2,42E-02	CDKN1A,MDM2
MA+Add-El	BCAS2		other				2,42E-02	CDKN1A,MDM2
ProH	BCAS2		other				2,35E-02	CDKN1A,MDM2
Koor	B-cell receptor		complex				1,54E-02	CCND2,PRDM1
ProH+PreH	BCL11A		transcription regulator				4,86E-02	GADD45A
SB	BCL11A		transcription regulator				4,88E-02	GADD45A
ProH	BCL2	-1,193	transporter	Inhibited	-2,411		6,69E-04	BAX,BCL2,BCL2L1,CDKN1A,DLAT,FAS,GADD45A,MDM2
Koor	BCL2	-2,029	transporter		-1,988		3,80E-03	ABCC1,BCL2,CDKN1A,FAS,GADD45A,MDM2,PRDM1
MA	BCL2		transporter		-0,355		1,45E-02	CDKN1A,CLCN3,FAS,MDM2,PLAUR,TIMP2
Add-El	BCL2A1		other				4,26E-02	IL8
MA	BCL3		transcription regulator				2,70E-02	CD82,PLAUR,RAB7L1
Koor	BCL6		transcription regulator		0,108	bias	1,97E-03	BCL2,CCND2,CDKN1A,FAS,GADD45A,MIR17HG,MSH2,MYC,PRDM1,XBP1 (includes EG:140614)
MA+Add-El	BCL6		transcription regulator		-1,254		1,79E-03	BCL2A1,CCND1,CCND2,CDKN1A,CHEK1,CIITA,DUSP6,FAS,MIR17HG,PTPRO
ProH	BCL6		transcription regulator		-0,218		5,53E-03	BCL2,BCL2L1,CCND2,CDKN1A,FAS,FTH1 (includes EG:14319),GADD45A,MIR17HG,MYC
SN2	BCL6		transcription regulator		-1,432		5,86E-03	BCL2A1,CCL2,CD79B,CDKN1A,CXCR5,FTH1 (includes EG:14319),MSH2,SERPINE1,SYK
Koor	BCR (complex)		complex		-0,050	bias	3,46E-03	BCL2,CCND2,CD86,FAS,MYC,PRDM1,TLR10,XBP1 (includes EG:140614),ZBTB16
MA+Add-El	BCR (complex)		complex		1,947		3,17E-03	BCL2A1,CCNA2,CCND2,CD1C,CD44,CD86,CXCR4,FAS,MIR155HG
ProH	BCR (complex)		complex		-0,531		9,84E-03	BCL2,BCL2L1,CCNA2,CCND2,CD86,FAS,MYC,TNFSF9
ProH+PreH	BCR (complex)		complex		-1,976		3,22E-01	CD1C,FOS,FOSB,JUNB
SN2	BCR (complex)		complex		1,589		3,03E-03	BCL2A1,CCNA2,CFLAR,CXCR5,ITGA4,MIR155HG,PTAFR,SLAMF7,TNFSF8
SN2	BDNF		growth factor		1,951		4,21E-01	CHN2,HSPA5,MYCN,SPP1 (includes EG:100359743)
Koor	BECN1		other				6,63E-03	BCL2,BMF,HTT
ProH	BECN1		other				6,12E-03	BAX,BCL2,BMF
ProH	benazepril		chemical drug				7,54E-03	ACTA2,BCL2
ProH+PreH	benfotiamine		chemical drug				6,84E-03	AKR1B1,TKT
Koor	benzo(a)pyrene		chemical toxicant				3,97E-02	ARHGEF6,BRCA1,CDKN1A,MDM2
MA	benzo(a)pyrene		chemical toxicant				8,31E-03	AHR,CDKN1A,G6PD,MDM2,NQO1
MA+Add-El	benzo(a)pyrene		chemical toxicant		1,980		2,08E-04	ARHGEF6,CDKN1A,G6PD,GSTP1,IL1B,MDM2,NQO1
NAR	benzo(a)pyrene		chemical toxicant				3,67E-02	BRCA1,CDKN1A,GSTP1,SELP
ProH	benzo(a)pyrene		chemical toxicant				3,63E-02	CDKN1A,G6PD,MDM2,NQO1
SN2	benzo(a)pyrene		chemical toxicant		1,947		8,05E-03	CCL1,CDKN1A,CYP1A1 (includes EG:13076),G6PD,IL1B
MA+Add-El	benzyloxycarbonyl-Leu-Leu-Leu aldehyde		chemical - protease inhibitor		0,825		3,51E-03	BIRC5,BUB1B,CCND1,CCND2,CDKN1A,CDT1,CEBPB (includes EG:1051),DHFR,FAS,FOXM1,IL1B,MCM10 (includes EG:307126),MYCN,RANBP1,RXRA,STMN1,TNFRSF10B,TP53BP2,VDR
NAR	benzyloxycarbonyl-Leu-Leu-Leu aldehyde		chemical - protease inhibitor		-1,412	bias	7,50E-05	AKR1B1,BUB1B,CCT2,CDKN1A,CDT1,CTSB,DHFR,EIF5A,FANCC,FOXM1,HSP90B1,HSPA9,HSPD1,JUN,LMAN1,MCM10 (includes EG:307126),MLH1,MRTO4,PARP1,RANBP1,STMN1,TNFRSF10B,TTK
ProH	benzyloxycarbonyl-Leu-Leu-Leu aldehyde		chemical - protease inhibitor		0,706		1,95E-04	BAX,CCND2,CCT2,CDKN1A,CLIC1,DDB2,DDIT3,EIF5A,FAS,HMOX1,HSPA4,HSPA8,HSPA9,HSPD1,MRTO4,MYC,MYCN,PARP1,RANBP1,SQSTM1,TNFRSF10B,XPC
ProH+PreH	benzyloxycarbonyl-Leu-Leu-Leu aldehyde		chemical - protease inhibitor		-1,317		6,85E-04	AKR1B1,CCL2,CCT2,CISH,CTSB,EIF5A,FOS,HMOX1,HSPA4,HSPA5,HSPA9,IRS2,LMAN1,MLH1,MRTO4,PMAIP1,PPARA,RANBP1,RXRA,SQSTM1
SB	benzyloxycarbonyl-Leu-Leu-Leu aldehyde		chemical - protease inhibitor		-0,569		9,20E-03	BIRC5,BUB1B,CDT1,DHFR,FANCC,FAS,FOXM1,HSPD1,MCM10 (includes EG:307126),MLH1,MRTO4,PARP1,PTGFR,STMN1,TNFRSF10B,TP53BP2,TTK
SN2	benzyloxycarbonyl-Leu-Leu-Leu aldehyde		chemical - protease inhibitor		-1,320		7,98E-08	BIRC3,BST2,CASP2,CCL2,CCT2,CDKN1A,CFLAR,CTSB,CYP1A1 (includes EG:13076),EPAS1,ETS1,FOXM1,HMOX1,HSP90B1,HSPA5,HSPA9,HSPD1,ICAM1,IL1B,LMAN1,MMP2,MRTO4,MYCN,NFKB2,NFKBIA,PARP1,PPIA,PTPN6,SQSTM1
Add-El	beractant		chemical drug				4,26E-02	IL8
MA	beraprost		chemical drug				3,51E-02	CD86,SOD1
SN2	berberine		chemical drug		0,186		6,70E-04	ATP5A1,CCL2,CFLAR,CYP1A1 (includes EG:13076),HMOX1,ICAM1,MMP2,SCARB1,TIMP1
SN2	beryllium sulfate		chemical toxicant				7,68E-03	CDKN1A,CDKN2A
MA+Add-El	beta-estradiol		chemical - endogenous mammalian	Inhibited	-2,038		2,73E-08	ANXA1,BATF,BIRC5,BNIP2,BUB1 (includes EG:100307076),CCNA2,CCNB1,CCNB2,CCND1,CCND2,CD44,CD86,CDC20 (includes EG:107995),CDC25A,CDC6 (includes EG:23834),CDCA7,CDK1,CDK2,CDKN1A,CENPM,CHEK1,CKS1B,COCH,CXCR4,CYBB,DECR1,DUSP6,FAS,FEN1,G6PD,GRB10,GSTP1,HIST2H2BE (includes others),ID2,IFI30,IL6R,INSIG2,ITGB2,KRT16,LITAF,MAP2K1,MAPK14,MCM2,MCM3,MCM5,MCM6,MCM7,MDM2,MKI67,MXD1,MYBL2,NUCB2,OSTF1,PIK3R3,PINK1…
NAR	beta-estradiol		chemical - endogenous mammalian	Inhibited	-3,906		1,49E-09	ASB9,ATAD2,BRCA1,BUB1 (includes EG:100307076),C12orf32,CAD,CCNA2,CCNB2,CCNE1,CCNE2,CCT2,CDC20 (includes EG:107995),CDC25A,CDC6 (includes EG:23834),CDCA7,CDK1,CDK2,CDKN1A,CENPM,CHEK1,CKS1B,CSE1L,CTNND1,CTPS1,E2F2,FEN1,FOXO3,GINS3,GNL3,GSTP1,HDGF,HIST2H2BE (includes others),HNRNPD,HSPD1,IFT122,IQGAP1,ITGB2,JUN,KCNQ5,KRT16,LITAF,MCM2,MCM3,MCM5,MCM6,MCM7,MEF2A,MKI67,MLH1,MXD4,MYBL1,MYBL2,MYLK (includ…
SB	beta-estradiol		chemical - endogenous mammalian	Inhibited	-2,934		8,01E-10	ABHD5,ATAD2,AURKA,BIRC5,BRCA1,BUB1 (includes EG:100307076),C12orf32,CAD,CALM1 (includes others),CBL,CCNA2,CCNB1,CCNB2,CCNE1,CCNE2,CDC20 (includes EG:107995),CDC25A,CDC6 (includes EG:23834),CDCA7,CDK1,CDK2,CENPM,CHEK1,CKS1B,COCH,CSE1L,CTNND1,EMP1,FAS,FEN1,FGF7,FNBP1,GINS3,GK,HIST2H2BE (includes others),HNRNPD,HSPD1,IL6R,IL7R,INPP4B,KIAA0922,KRT16,LITAF,MAMLD1,MAPK14,MCM2,MCM3,MCM5,MCM6,MCM7,MDM2,M…
Koor	beta-estradiol		chemical - endogenous mammalian		-1,977		1,53E-01	ANGPT1,BCAS3,BCL2,BICD1,BRCA1,BUB1 (includes EG:100307076),CAD,CCND2,CD24 (human),CD86,CDCA7,CDKN1A,CSE1L,CTPS1,FAS,FASN,GCLC,GRB10,GYPA,HBP1,HSD17B4,IFT122,IGF1R,KCNQ5,KIAA0922,KLF10,LMNA,LRP8,MCM3,MCM6,MDM2,MKI67,MYB,MYC,POLA1,PPP2CB,PPP6R2,RBBP7,RFC4,RFX5,RUNX1,SCARB1,SKP2 (includes EG:27401),SLC24A3,SSBP2,TGIF2,TOP2A,XBP1 (includes EG:140614),ZFP36L2
MA	beta-estradiol		chemical - endogenous mammalian		-0,402		6,86E-04	ABCC5,ALDH4A1,ANGPT1,ANXA1,BTG1,C8orf44-SGK3/SGK3,CASP3,CBL,CCND2,CD86,CDCA7,CDKN1A,CLCN3,CRADD,DECR1,EMP1,ENC1,ENPP2,FAS,FASN,G6PD,GCLC,GK,GNS,HDAC1,HMOX1,IL6R,INSIG2,IQGAP1,ITGAV,KRT16,LGALS3,LHFPL2,LITAF,MAP2K1,MCM2,MCM7,MDM2,MEF2A,MYB,MYC,NEDD9,NFYA,PA2G4,PEMT,PES1,PIK3C2B,PINK1,PSEN2,PTMA,RCAN3,SATB1,SGK1,SLA,SLC11A2,SLC24A3,SMPD1,SPN,STAT3,TGFBR1,TGIF2,TM4SF1,TRA2B
ProH	beta-estradiol		chemical - endogenous mammalian		-1,977		4,89E-05	ABCC5,ABHD5,ANXA1,ANXA3,BAX,BCL2,BOP1,CAD,CASP9,CCNA1,CCNA2,CCND2,CCNE2,CCNG2,CCT2,CD86,CDC20 (includes EG:107995),CDCA7,CDKN1A,CKM,COCH,DDIT3,EGF,ENPP2,FAS,FASN,G6PD,GCLC,GK,GNL3,HBP1,HIST2H2BE (includes others),HMOX1,HNRNPD,HOXA10,HSPD1,ID2,IFRD2,ITGAV,KCNQ5,LITAF,MCM3,MCM6,MCM7,MDM2,MYC,NCF2,NCOA3,PA2G4,PES1,PINK1,PLAU,PMM2,POLA1,PPRC1,PRMT5,PTMA,RAB9A,RCAN3,SFXN5,SMPD1,SRSF1,TGIF2,TM4SF1,TMEM…
ProH+PreH	beta-estradiol		chemical - endogenous mammalian		-1,866		2,59E-03	ABCC5,ABHD5,ACPP,CALM1 (includes others),CCL2,CCNG2,CCT2,CDC20 (includes EG:107995),CHCHD8,COCH,COMT,CSE1L,CTPS1,CTSD,DUSP6,EGR1,EGR2,ENPP2,FNBP1,FOS,G6PD,GNL3,HIST2H2BE (includes others),HMOX1,HNRNPD,IGFBP2,IL6R,IL7R,JUNB,LAMB2,LITAF,MCM6,MCM7,MLH1,NCF2,PA2G4,PES1,PINK1,PMAIP1,PMM2,POLA1,PRMT5,PTMA,RAN,RCL1,RXRA,SP4,SPRY2,SRSF1,STC2,STXBP1,TMEM164,TMPO,TRA2B,TSKU,VAMP1,VIM
SN2	beta-estradiol		chemical - endogenous mammalian		-0,833		1,52E-06	ALOX15,ANGPT1,ASB9,BHLHE40,BTG2,CAD,CCL2,CCNA2,CCNB1,CCT2,CDCA7,CDKN1A,CYP1A1 (includes EG:13076),DUSP3,ECH1,EFNA1,ETS1,FASN,FBN1,G6PD,GK,GPAM,HBEGF,HIST2H2BE (includes others),HLA-DRB1,HMOX1,HNRNPD,HSPD1,ID2,IFNGR2,IGFBP4,IL1A,IL7R,KCNQ5,LGALS3,LIMA1,LMNA,LTB,MCM2,MCM3,MCM5,MCM6,MKI67,MMP2,MXD1,MYOF,NCF2,NCOA3,NDRG1,NFKBIA,NUCB2,OSBPL5,PA2G4,PHLDA1,PIK3R1,PRMT5,RAB31,RCL1,RGS1,SCARB1,SDC4,SFXN5,…
MA+Add-El	beta-glucan		chemical drug				1,50E-02	IL1B,IL1RN
SN2	beta-glucan		chemical drug				1,48E-02	IL1B,IL1RN
MA	beta-naphthoflavone		chemical toxicant		1,969		9,97E-03	GCLC,GCLM,MAFG,NQO1
ProH	beta-naphthoflavone		chemical toxicant		1,969		9,41E-03	GCLC,GCLM,MAFG,NQO1
ProH+PreH	beta-naphthoflavone		chemical toxicant				4,67E-02	GCLM,MAFG,NQO1
MA+Add-El	bevacizumab		biologic drug				4,74E-02	CXCR4,NRP1 (includes EG:18186)
ProH	bexarotene		chemical drug	Activated	2,646		1,14E-01	CYCS,ODC1,PNO1,SLC7A1,SLC7A5,SPARC,TM4SF1
MA+Add-El	bexarotene		chemical drug		1,117		8,19E-03	ABCA1,BNIP2,CCND1,GARS,ITPR1,KRT17,MTHFD2,S100A9,SLC7A1,TM4SF1
ProH+PreH	bexarotene		chemical drug		1,414		4,00E-02	ADRB2,AKR1C3,ASNS,CYCS,MLLT11,PER2,PNO1,SPARC
SN2	BGN		other				3,46E-02	CCL2,PLTP
MA	BHLHA15		transcription regulator				3,51E-02	ARRDC3,CCPG1
ProH+PreH	BHLHA15		transcription regulator				3,10E-02	ARRDC3,CCPG1
SB	BHLHA15		transcription regulator				3,13E-02	CCPG1,RAB3D
Koor	bicalutamide		chemical drug		1,387	bias	1,04E-02	ATR,FKBP5,IGF1R,SORD,TNFRSF10B
MA+Add-El	bicalutamide		chemical drug		0,555		9,81E-03	FKBP5,GTSE1,PSMD5,TNFRSF10B,VIM
SN2	bicalutamide		chemical drug		0,555		9,55E-03	FKBP5,GTSE1,HUS1,MMP2,SORD
NAR	BIRC2		enzyme				3,42E-02	CCNA2,CCNE1
SB	BIRC2		enzyme				3,13E-02	CCNA2,CCNE1
SN2	BIRC2		enzyme				2,42E-03	BIRC3,BIRC7,CCNA2
Koor	BIRC5		other				2,78E-02	BCL2,CDKN1A,MDM2
MA	BIRC5		other				2,70E-02	CASP3,CDKN1A,MDM2
MA+Add-El	BIRC5	-1,423	other				2,69E-02	AURKB,CDKN1A,MDM2
ProH	BIRC5		other		-0,083		3,13E-04	BAX,BCL2,BCL2L1,CDKN1A,MDM2
MA+Add-El	bisindolylmaleimide I		chemical - kinase inhibitor		-1,969		2,71E-01	CD44,CDKN1A,PLD1,PRKCD
ProH	bisindolylmaleimide I		chemical - kinase inhibitor		-0,798		4,44E-02	BCL2,CDKN1A,GDF15,HMOX1,HSP90AB1,PLD1
SN2	bisindolylmaleimide I		chemical - kinase inhibitor		-1,826		2,32E-04	BIRC3,CDKN1A,GDF15,HMOX1,HSP90AB1,HSPA5,ICAM1,MMP2,NFKBIA,SERPINE1
SN2	bleomycin		chemical drug	Activated	2,401		3,81E-04	ICAM1,IL1B,PTTG1,SDC4,SERPINE1,UHRF1
Koor	bleomycin		chemical drug		0,577	bias	1,87E-02	BCL2,BLM,FAS,MAP4
MA+Add-El	bleomycin		chemical drug		1,452		2,99E-03	CDC25B,FAS,IL1B,PTTG1,UHRF1
NAR	bleomycin		chemical drug		-0,391	bias	2,84E-03	BLM,PCNA,PLAT,PRPF19,UHRF1
ProH	bleomycin		chemical drug		1,387		3,63E-04	BCL2,BCL2L1,FAS,IL18 (includes EG:16173),PRPF19,UHRF1
SB	bleomycin		chemical drug		0,714		2,30E-03	BLM,CDC25B,FAS,PTTG1,UHRF1
MA	BLVRA		enzyme				1,51E-02	HMOX1,TNFRSF10B
NAR	BLVRA		enzyme				1,47E-02	JUN,TNFRSF10B
ProH	BLVRA		enzyme				1,46E-02	HMOX1,TNFRSF10B
Koor	BMI1		other				2,16E-02	ATM,CASP8,CDKN1A,FAM45A,IKZF1
SN2	BMP10		growth factor				4,68E-02	ENG,ID2
ProH	BMP2		growth factor		1,912		6,45E-02	BCL2L1,CDKN1A,EGF,ID2,ID3,MYC,PLXNA2,SPARC
ProH	BMP4		growth factor	Activated	2,394		4,08E-02	ACTA2,BCL2,CDKN1A,ID2,ID3,MYC,SPARC
SN2	BMP6		growth factor		1,131		2,07E-02	CDKN1A,CDKN2A,MYCN,SERPINE1
SN2	BMP7		growth factor		0,556		9,36E-05	CCL2,CD34,CDKN1A,F3,ICAM1,ID2,IGFBP4,IL1B,MMP2,SERPINE1
MA+Add-El	BMPR2		kinase				4,74E-02	CLIC4,ID2
Add-El	BMS-275183		chemical drug				4,26E-02	THBS1
MA+Add-El	BMS-387032		chemical drug				1,50E-02	CCND1,CDK2
Koor	BMS-690514		chemical drug	Activated	2,236	bias	2,77E-02	BAG2,BRCA1,MCM3,MCM4,MCM6
MA+Add-El	BMS-690514		chemical drug	Activated	2,111		4,63E-07	BAG2,CCNB1,CCND1,CDK1,CTSF,MCM10 (includes EG:307126),MCM3,MCM4,MCM5,MCM6,MCM7
NAR	BMS-690514		chemical drug	Activated	3,464	bias	3,96E-08	BAG2,BRCA1,CDK1,HSPE1,HSPH1,MCM10 (includes EG:307126),MCM3,MCM4,MCM5,MCM6,MCM7,PCNA
ProH	BMS-690514		chemical drug	Activated	2,646		1,17E-03	CYCS,DDIT3,HSPA4,HSPA8,MCM3,MCM6,MCM7
ProH+PreH	BMS-690514		chemical drug	Activated	2,449		4,63E-03	CTSF,CYCS,HSPA4,MCM6,MCM7,PPARA
SB	BMS-690514		chemical drug	Activated	3,000		2,01E-05	BRCA1,CCNB1,CDK1,MCM10 (includes EG:307126),MCM3,MCM4,MCM5,MCM6,MCM7
SN2	BMS-690514		chemical drug	Activated	2,449		6,16E-03	BAG2,CCNB1,MCM3,MCM4,MCM5,MCM6
SN2	borage oil		chemical drug				4,68E-02	IL1B,PIK3R1
Koor	bortezomib		chemical drug	Activated	3,096		9,43E-06	BCL2,BRCA1,CASP8,CDK4,CDKN1A,DNAJB4,FANCC,FANCD2,FANCL,FAS,GADD45A,IGF1R,MDM2,MYC,PRDM1,TNFRSF10B,XBP1 (includes EG:140614)
MA+Add-El	bortezomib		chemical drug	Activated	2,161		4,00E-07	ASF1B,BCL2A1,BIRC5,CASP1,CASP8,CCNB1,CCND1,CDK2,CDKN1A,DNAJB4,FANCA,FANCD2,FANCG,FAS,MDM2,RAD51,TNFRSF10B,TP53BP2,VIM
NAR	bortezomib		chemical drug	Activated	2,928		2,75E-05	ASF1B,BRCA1,CDK2,CDK4,CDKN1A,DNAJB2,FANCA,FANCC,FANCD2,FANCG,FANCL,HDAC2,ODC1,RAD51,TNFRSF10B,XBP1 (includes EG:140614)
ProH	bortezomib		chemical drug	Activated	2,121		3,55E-04	BCL2,BCL2L1,CASP8,CDKN1A,DDIT3,DNAJB4,FANCF,FAS,GADD45A,HDAC2,MDM2,MYC,ODC1,TNFRSF10B
SB	bortezomib		chemical drug	Activated	2,339		3,55E-06	ASF1B,BIRC5,BRCA1,CASP8,CCNB1,CDK2,FANCA,FANCC,FANCD2,FANCG,FAS,GADD45A,MDM2,ODC1,RAD51,TNFRSF10B,TP53BP2
SN2	bortezomib		chemical drug		-1,347		3,76E-03	BAG3,BCL2A1,BIRC3,CALR,CCNB1,CDKN1A,CFLAR,HSPA1A/HSPA1B,HSPA5,ICAM1,IL6ST,ODC1
Add-El	BPDE-II		chemical toxicant				4,26E-02	TOP1
SN2	BRAF		enzyme				7,82E-05	BIRC3,BMF,CDKN1A,EPAS1,IL1A,IL1B,THBS1,TSC22D1
Koor	BRCA1	-2,327	transcription regulator	Activated	2,201		8,19E-04	ANGPT1,ATM,ATP11C,BCKDHB,BCL2,BRCA1,CDKN1A,GADD45A,IGF1R,MDM2,MYC,RRM2B,STAT5B
MA+Add-El	BRCA1		transcription regulator		0,487		5,59E-05	BIRC5,CCNB1,CCNB2,CCND1,CDC25C,CDKN1A,FEN1,KRT17,MAD2L1,MDM2,NEK2,PLK1,PLSCR1,RRM2B,WEE1
NAR	BRCA1	-2,071	transcription regulator		0,411		1,84E-04	ATP11C,BRCA1,CCNB2,CDC25C,CDKN1A,FEN1,KRT17,MAD2L1,MLH1,PCNA,PLK1,RBL1,SFPQ,WEE1
ProH	BRCA1		transcription regulator		1,553		2,58E-06	BAX,BCL2,CDKN1A,DDB2,DDIT3,GADD45A,GDF15,MDM2,MYC,PLK1,PLSCR1,RRM2B,SFPQ,TP53I3,WEE1,XPC,XRCC6
ProH+PreH	BRCA1		transcription regulator		-0,370		1,33E-03	ATP11C,CTSD,EGR1,GADD45A,IFIT1,IFIT2,IFIT3,MAD2L1,MLH1,MX1,PLK1,SFPQ
SB	BRCA1	-1,282	transcription regulator		1,457		2,82E-07	BIRC5,BRCA1,CCNB1,CCNB2,CDC25C,FEN1,GADD45A,H2AFX,HMGA2,MAD2L1,MDM2,MLH1,NEK2,PLK1,RBL1,RRM2B,TP53I3,WEE1
SN2	BRCA1		transcription regulator		0,521		2,18E-03	ANGPT1,CCNB1,CDKN1A,CYP1A1 (includes EG:13076),GDF15,IFITM1,KRT17,PLK1,RRM2B,SFPQ,WEE1,XRCC6
SN2	BRCA2		transcription regulator				7,68E-03	CDKN1A,SERPINE1
Add-El	BRD4		kinase	Inhibited	-2,236		2,26E-02	ABCC4 (includes EG:10257),CXCL2,DCTPP1,MANEAL,MYC,RRS1
Koor	BRD4		kinase	Inhibited	-3,742	bias	2,31E-07	ABCC4 (includes EG:10257),ADAT2,ALDH1B1,BDH1,BTN3A2,FADS1,KAT2A,KCNQ5,METAP1D,MYB,MYC,SFXN4,SORD,TTC27
NAR	BRD4		kinase	Inhibited	-3,461	bias	7,54E-06	ALDH1B1,AURKB,BDH1,CDC25A,DCTPP1,KCNQ5,MTMR2,POLE2,POLR3G,SFXN4,SLC38A5,TTC27
ProH	BRD4		kinase	Inhibited	-2,880		7,28E-06	ALDH1B1,DCPS,KCNQ5,MANEAL,MTHFD1L,MYC,POLR3G,PTPN22,RRS1,SLC38A5,SRM,TTC27
ProH+PreH	BRD4		kinase	Inhibited	-2,179		2,98E-03	ALDH1B1,DCPS,DCTPP1,MMACHC,PIM2,POLR3G,RRS1,TTC27
SB	BRD4		kinase	Inhibited	-2,445		3,69E-02	AURKB,CDC25A,FADS1,MTMR2,POLE2,POLR3G
SN2	BRD4		kinase	Inhibited	-2,892	bias	7,98E-06	ABLIM1,ALDH1B1,AURKB,DCTPP1,KCNQ5,MAP4K1,NAV1,RAI14,RNF125,SFXN4,SLC38A5,SORD
MA+Add-El	BRD4		kinase		-1,226		1,56E-02	AURKB,CCND1,CDC25A,MANEAL,MAP4K1,POLE2,PTPN22
Add-El	BRD7		transcription regulator				4,28E-02	DICER1,PYCARD
MA+Add-El	BRD7		transcription regulator				6,39E-03	CDKN1A,MDM2,TRIM22
ProH	BRD7	-1,141	transcription regulator		1,969		4,00E-04	CDKN1A,MDM2,PIDD,TRIM22
ProH+PreH	BRD8		transcription regulator				4,86E-02	RXRA
ProH+PreH	bromodeoxyuridine		chemical drug	Inhibited	-2,219		1,00E-01	IFIT1,IFIT2,IFIT3,IL7R,MX1
SN2	bromodeoxyuridine		chemical drug		0,333	bias	1,06E-03	F3,IFI16,IFITM1,IGFBP4,IL1A,IL1B,IL7R,OAS1,SERPINE1
Add-El	bryostatin 1		chemical drug				1,30E-02	CD86,IL8,MYC,PRKCA
MA+Add-El	bryostatin 1		chemical drug				2,49E-02	CD86,CXCR4,IL1B,PRKCD
SN2	bryostatin 1		chemical drug		1,199		2,43E-02	BIRC3,IFNGR2,IL1B,ODC1
Add-El	BTG1		transcription regulator				4,26E-02	NR3C1
MA	BTG2		transcription regulator				2,16E-02	HMOX1,NQO1,SOD1
NAR	BTG2		transcription regulator				2,08E-02	BRCA1,CCNE1,SOD1
SB	BTG2		transcription regulator				1,83E-02	BRCA1,CCNE1,SOD2
MA	BTK		kinase				7,36E-04	CBL,CD86,HMOX1,ITGAX
ProH	BTK		kinase				6,91E-04	BCL2L1,CD86,HMOX1,IL18 (includes EG:16173)
MA+Add-El	BTRC		enzyme				4,73E-03	ARNTL,BCL2A1,CCND1,CDKN1A
SN2	BTRC		enzyme		1,287		4,62E-03	BCL2A1,BST2,CDKN1A,DEPTOR
ProH	bucillamine		chemical drug				2,60E-03	BAX,BCL2
Add-El	bucladesine		chemical toxicant	Inhibited	-2,183		4,74E-01	CD86,IL8,KIT,MYC,OSM
MA+Add-El	bucladesine		chemical toxicant		1,224		8,75E-03	ABCA1,ANXA1,C3AR1,CD44,CD86,CDKN1A,CXCR4,FCGR2A,IL1B,ITGB2,KIT,LGALS12
SN2	bucladesine		chemical toxicant		-0,877		4,65E-02	CDKN1A,F3,ICAM1,IL1B,KIT,ODC1,RGS16,SCARB1,SERPINE1,TIMP1
Koor	bufalin		chemical reagent				2,78E-02	CDK4,TNFRSF10A,TNFRSF10B
ProH	bufalin		chemical reagent				2,58E-02	CBLB,TNFRSF10A,TNFRSF10B
ProH+PreH	bupivacaine		chemical drug				4,86E-02	MPO
Koor	bupropion		chemical drug				2,76E-03	TNFRSF10A,TNFRSF10B
ProH	bupropion		chemical drug				2,60E-03	TNFRSF10A,TNFRSF10B
ProH+PreH	buserelin		chemical drug				4,86E-02	ANXA5
MA+Add-El	buthionine sulfoximine		chemical drug				4,74E-02	CCR2,CXCR4
ProH+PreH	buthionine sulfoximine		chemical drug				4,20E-02	FOS,HMOX1
Koor	butylbenzyl phthalate		chemical toxicant				2,76E-03	HDAC6,MYC
Koor	butylphen		chemical toxicant				1,54E-02	TNFRSF10A,TNFRSF10B
ProH	butylphen		chemical toxicant				1,46E-02	TNFRSF10A,TNFRSF10B
Koor	butyric acid		chemical - endogenous mammalian	Activated	2,824		1,05E-02	ATP2A3,BCL2,CBS,CCND2,CD86,CDK4,CDK6,CDKN1A,DNM1,E2F5,ERCC2,FES,GADD45A,GMPS,HIST1H1C,MDM2,MKI67,MYB,MYC,MYCN,PFKL,PRKCB,PTPRM (includes EG:19274),PYGL,SKP2 (includes EG:27401),STAT5B,STAT6,TNFRSF10B
MA	butyric acid		chemical - endogenous mammalian	Activated	3,761		2,93E-05	ANXA1,ANXA2,ANXA5,BAG1,CASP3,CCND2,CD82,CD86,CDK6,CDKN1A,CLCN3,DAPK1,E2F5,ELANE,GDI1,IQGAP1,ITGAM,ITSN2,KIT,MAPK13,MDM2,MT2A,MYB,MYC,MYCN,NEU1,OAS2,PRKACA,PRKCB,SEC61B,SERPINB2,SGK1,SMPD1,STAT3,TNFRSF10B,WT1
MA+Add-El	butyric acid		chemical - endogenous mammalian	Activated	3,109		8,69E-17	ANXA1,ANXA5,BCL2A1,BIRC5,CAP1,CCNA2,CCNB1,CCNB2,CCND1,CCND2,CD300C,CD86,CD97,CDC20 (includes EG:107995),CDC25A,CDC25C,CDC6 (includes EG:23834),CDK1,CDK2,CDK6,CDKN1A,CKS1B,CXCR4,DEK,DNM1,DTYMK,ELANE,FOXM1,GMPS,GSTP1,HIST1H1C,HK1,HLA-DRA,HMGB1,IFI30,IFNAR2,IL18R1,IL1B,ITGAM,KIT,MAPK13,MDM2,MKI67,MVP,MYCN,NEU3,NRAS (includes EG:18176),NRP1 (includes EG:18186),PLCB2,PRKACA,PRKCB,RXRA,SERPINB2,SMPD1,T…
ProH	butyric acid		chemical - endogenous mammalian	Activated	2,629		3,46E-06	ANXA1,ANXA2,ANXA5,BAX,BCL2,BCL2L1,CCNA2,CCND2,CD300C,CD82,CD86,CDC20 (includes EG:107995),CDK6,CDKN1A,CYCS,E2F5,GADD45A,GDI1,HIST1H1C,HMGB1,KIT,MAPK13,MDM2,MYC,MYCN,NCL,NEU1,NEU3,SAT1,SERPINB2,SMPD1,STAT6,TNFRSF10B,TP53I3,TUBA4A,TXK,WEE1,WT1
SB	butyric acid		chemical - endogenous mammalian	Activated	2,031		1,61E-07	ALPK2,BIRC5,CALM1 (includes others),CCNA2,CCNB1,CCNB2,CCNE1,CDC20 (includes EG:107995),CDC25A,CDC25C,CDC6 (includes EG:23834),CDK1,CDK2,CKS1B,DEK,DHCR24,DTYMK,FOXM1,GADD45A,GMPS,H2AFZ,HIST1H1C,HMGB1,IFI16,IFITM2,INPP5D,MAPK13,MDM2,MKI67,PRDX1,PYGL,RBL1,SERPINB2,TGFBR2,TNFRSF10B,TP53BP2,TP53I3,TXK,TYMS,WEE1
SN2	butyric acid		chemical - endogenous mammalian	Activated	3,303		3,02E-12	ALDH1A1,ALOX15,ANXA5,BCL2A1,CCNA2,CCNB1,CD79B,CDK6,CDKN1A,CDKN2A,DHCR24,E2F5,EIF4G2,FOXM1,FXN,GDI1,GPR56,HLA-DRA,HLA-DRB1,HMGB1,HSPG2,ICAM1,IFI16,IFITM1,IFITM2,IFNGR2,IL1B,ITGB7,KIT,MKI67,MT2A,MYCN,NEU1,NFKB2,NFKBIA,OAS2,PLCG1,PRKCB,PSAP,PTAFR,SAT1,SERPINB2,SERPINE1,SKP2 (includes EG:27401),SLC5A5,SPP1 (includes EG:100359743),SYK,TGFBR2,TIMP1,TYMS,WEE1
NAR	butyric acid		chemical - endogenous mammalian		1,893		5,63E-07	CCNA2,CCNB2,CCNE1,CDC20 (includes EG:107995),CDC25A,CDC25C,CDC6 (includes EG:23834),CDK1,CDK2,CDK4,CDK6,CDKN1A,CKS1B,DTYMK,E2F5,FOXM1,FXN,GMPS,GSTP1,H2AFZ,HDGF,HIST1H1C,HMGB1,IQGAP1,IRF1,MAPK13,MKI67,MVP,NCL,PCNA,PHB,PLAT,PYGL,RBBP4,RBL1,SKP2 (includes EG:27401),TGFBR2,TNFRSF10B,TYMS,WEE1
ProH+PreH	butyric acid		chemical - endogenous mammalian		1,026		1,93E-03	ANXA5,ATP2A3,CALM1 (includes others),CBS,CCNC,CD82,CDC20 (includes EG:107995),CYCS,DHCR24,DNM1,EIF4G2,FOS,GADD45A,GPR56,HIST1H1C,IFIT1,IFIT3,INPP5D,NCL,NEU1,NUCB1,PMAIP1,PRDX1,PRKCB,PYGL,RXRA,S100P,TWF1 (includes EG:19230),TXK
Koor	butyrine		chemical - endogenous mammalian				2,76E-03	MYB,MYC
MA	butyrine		chemical - endogenous mammalian				2,69E-03	MYB,MYC
SN2	C3		peptidase				4,62E-02	CCL2,IL1B,RNASE3
Add-El	C3AR1		G-protein coupled receptor				1,66E-02	GULP1,IL8
SN2	C5		cytokine	Activated	2,405		5,28E-03	CCL2,F3,GDF15,ICAM1,IFNGR2,IL1B,NFKBIA,RNASE3,SERPINE1
MA	C5		cytokine		1,951		4,26E-01	CD63,ITGAM,PLK3,TNFAIP2
Koor	Ca2+		chemical - endogenous mammalian		1,601	bias	4,09E-02	APEX1,APP,BCL2,CD86,CDK4,CDKN1A,CUL9,FASN,MYB,SCARB1,TCF4,TNFRSF10B
SN2	Ca2+		chemical - endogenous mammalian		0,493		2,84E-03	CALR,CDKN1A,CYP1A1 (includes EG:13076),FABP5,FASN,HSPA5,ICAM1,IL1B,MMP19,NFKBIA,ODC1,PLCG1,SCARB1,SCN9A,SERPINB2
MA	CA4		enzyme				1,51E-02	EIF2AK3,GUSB
MA	cadmium		chemical toxicant		1,236		5,46E-03	CASP3,CDKN1A,CLCN5,HMOX1,ITPR1,LGALS3
SN2	cadmium		chemical toxicant		1,111		1,67E-04	BID,CDKN1A,CYP1A1 (includes EG:13076),HMOX1,HSPA5,LGALS3,MT1E,TIMP1
ProH	cadmium chloride		chemical toxicant				2,06E-02	DDIT3,HMOX1,MYC
ProH+PreH	cadmium sulfate		chemical toxicant				4,86E-02	HMOX1
MA	caffeic acid phenethyl ester		chemical toxicant		0,614	bias	3,02E-03	ATM,BAG1,CASP3,CDKN1A,CTSB,FTH1 (includes EG:14319),FTL,GSR,HMOX1,NQO1,STAT3
MA+Add-El	caffeic acid phenethyl ester		chemical toxicant		0,154		2,41E-02	CCND1,CD44,CDK2,CDKN1A,FTL,IL1B,MKI67,NQO1,RXRA
ProH	caffeic acid phenethyl ester		chemical toxicant		0,955		2,20E-02	BAX,BCL2L1,CDKN1A,DDIT3,FTH1 (includes EG:14319),FTL,GSR,HMOX1,NQO1
ProH+PreH	caffeic acid phenethyl ester		chemical toxicant		0,698		1,65E-02	CCNC,CTSB,EGR1,FTH1 (includes EG:14319),FTL,GSR,HMOX1,NQO1,RXRA
SB	caffeic acid phenethyl ester		chemical toxicant		1,987		5,62E-01	CCNE1,CDK2,MKI67,PTGFR
SN2	caffeic acid phenethyl ester		chemical toxicant		-0,440		3,08E-06	BIRC3,CDKN1A,CDKN2A,CTSB,FTH1 (includes EG:14319),FTL,GSR,HMOX1,ICAM1,IGFLR1,IL1B,MKI67,NFKB2,NFKBIA,RELB,TCP1
MA+Add-El	caffeine		chemical drug		-1,067		4,32E-02	CDC25A,CDK1,CDKN1A,FOXM1
NAR	caffeine		chemical drug		-1,067		4,16E-02	CDC25A,CDK1,CDKN1A,FOXM1
ProH+PreH	caffeine		chemical drug		-0,130		3,52E-02	EGR1,FOS,FOSB,JUNB
NAR	calcipotriene		chemical drug				4,55E-02	JUN,KRT16,PLAU
Add-El	CALCOCO2		other				4,26E-02	AZI2
Koor	calpain		complex				9,56E-03	APP,CUL9,STAT6
ProH	calphostin C		chemical - kinase inhibitor		-0,842		1,69E-03	ACTA2,BCL2,BCL2L1,CDKN1A,KIT,MAP3K12,NQO1
SN2	calphostin C		chemical - kinase inhibitor		0,056	bias	8,27E-03	CCL2,CDKN1A,ETS1,ICAM1,KIT,SCARB1
Koor	CAMK2N2		other				9,56E-03	BCL2,CDKN1A,MDM2
MA+Add-El	CAMK2N2		other		0,152		7,33E-04	CCND1,CDK2,CDKN1A,MDM2
NAR	CAMK2N2		other				8,91E-03	CCNE1,CDK2,CDKN1A
ProH	CAMK2N2		other		1,067		6,91E-04	BAX,BCL2,CDKN1A,MDM2
SB	CAMK2N2		other				7,79E-03	CCNE1,CDK2,MDM2
ProH+PreH	CAMKK2		kinase				4,86E-02	ADRB2
MA+Add-El	CAMP		other		1,213		4,72E-03	BECN1,CD86,CXCR2,FPR2,IL1B,ITGAM,ITGB2
Koor	camptothecin		chemical toxicant	Activated	3,227		4,62E-04	ATM,BCL11A,BCL2,BRCA1,CASP8,CD86,CDK4,CDK6,CDKN1A,CLASP1,CLP1,DUSP10,EHBP1,FAS,FCHSD2,FES,FLOT2,FNDC3B,FUT8,GADD45A,GNG7,GPHN,HIST1H3A (includes others),IQGAP2,ITPR1,MAP2K5,MDM2,MYB,MYC,P2RX1,PLD1,PPM1D,PRKDC,RASGRP2,RRM2B,SLC30A1,SPDYA,SPTBN1,STK17A,STK17B,TBL1X,TNFRSF10A,TNFRSF10B,TNFRSF10D,TP53BP1,VAV3,WDR70
Add-El	camptothecin		chemical toxicant		1,768		5,23E-04	BFAR,CD86,CTNND1,CXCL2,CYP2C19,DUSP6,EEF1A1,FCGR2B,FNDC3B,GIT2,GNAQ,GNG7,H3F3A/H3F3B,HIST1H3A (includes others),ID3,IL8,INPP4A,LGALS3,MAP2K5,MED27,MPHOSPH9,MYC,NFKB1,NR3C1,NRP1 (includes EG:18186),OSM,PCGF1,PNPLA4,PPP3CA,PYCARD,RIPK1,RIPK2,RPA3,SIAH1,TACSTD2,TBC1D1,TFRC,TOP1,WDR70,ZNF408
MA	camptothecin		chemical toxicant		-0,897		2,79E-06	ANXA2,APAF1,ATM,C10orf2,CAMK2G,CARD8,CASP1,CASP3,CCRL2,CD59 (includes EG:25407),CD86,CDK6,CDKN1A,CLN8,DDX39B,ENC1,FAS,FLOT2,GPHN,GSR,HLA-DQA1,IL13RA1,IL17RA,IL1RAP,ITPR1,LGALS3,LITAF,MAP4K4,MBNL2,MDM2,MERTK,MYB,MYC,PIK3C2B,PINK1,PLD1,PLD2,PLIN2,POLH,PPFIA1,PPM1D,RBMS1,RSAD2,SERPINB2,SLC30A1,SPTBN1,STK17B,STK38L,TLR6,TNFRSF10B,TNFRSF10D,WDFY3,WT1,XPC
MA+Add-El	camptothecin		chemical toxicant		-0,562		1,06E-07	APAF1,ARHGEF1,BCL2A1,BIRC5,CARD8,CASP1,CASP8,CCNB1,CCND1,CD300C,CD86,CD93,CDK2,CDK6,CDKN1A,CHCHD7,CHEK1,CXCR2,DUSP6,FAS,FPR1,GAMT,GIGYF2,GIT2,GRK5,HIST1H3A (includes others),HJURP,HLA-DQA1,HPS5,IL17RA,IL18R1,IL1B,ITPR1,LITAF,LST1,MDM2,MELK,NEK2,NRP1 (includes EG:18186),PINK1,PLD1,PLEC,PSTPIP1,RECQL4,RRM1,RRM2,RRM2B,S100A12,SERPINB2,SIGLEC7,SIPA1L1,SKIL,STK17B,TLR6,TNFRSF10B,TNFRSF10D,TSPYL2,WDFY3
ProH	camptothecin		chemical toxicant		1,493		6,20E-08	ACTA2,AKAP8,ANXA2,BAX,BCL11A,BCL2,BCL2L1,C10orf2,C1orf63,CARD8,CASP8,CASP9,CCRL2,CD300C,CD59 (includes EG:25407),CD86,CDK6,CDKN1A,CXCR2,DDB2,FAM53C,FAS,GADD45A,GSR,HIST1H3A (includes others),ID3,LITAF,MDM2,MERTK,MYC,NCL,NLRP1,P2RX4 (includes EG:18438),PIDD,PINK1,PLD1,PLIN2,POLH,PPM1D,PRKDC,PSTPIP1,RRM2B,RSL1D1,SAT1,SERPINB2,STK17A,TLR6,TNFRSF10A,TNFRSF10B,TNFRSF10D,TP53I3,TRAF4,TSPYL2,TUBA4A,UBE2…
SB	camptothecin		chemical toxicant		0,218		4,71E-06	APAF1,ARHGDIA,AURKA,BIRC5,BRCA1,CASP8,CCNB1,CCNE1,CDK2,CHEK1,CTNND1,CXCR2,F2RL1,FAS,FNDC3B,GADD45A,GIT2,HIST1H3A (includes others),HJURP,IFI16,IL17RA,IMPA2,INPP4A,ITSN1,LITAF,MDM2,MELK,NEK2,PLD1,POLH,PPP3CA,PRKDC,PSTPIP1,RBL1,RECQL4,RPA3,RRM1,RRM2,RRM2B,SAA1,SERPINB2,SOD2,STK17A,TLR6,TNFRSF10B,TNFRSF10D,TP53I3,TRAIP,TSPYL2,WDFY3,ZHX2
SN2	camptothecin		chemical toxicant		1,170		2,21E-06	AIM1,AKAP8,BCL11A,BCL2A1,BIRC3,BTG2,CASP2,CCL2,CCNB1,CCRL2,CD200,CDK6,CDKN1A,CDKN2A,CFLAR,CXCR5,F3,FCAR,FPR1,GAMT,GSR,HBEGF,HIST1H3A (includes others),HJURP,HOXA11,HUS1,ICAM1,IFI16,IL17RA,IL1A,IL1B,IL9R,IMPA2,INSIG1,LGALS3,LST1,MEF2C,NFKB2,NFKBIA,PRKDC,RASGRP2,RRM2B,SAT1,SDC4,SERPINB2,SERPINE1,SIGLEC7,SLC30A1,SORL1,SPP1 (includes EG:100359743),STK17B,SYK,TNFRSF10D,VAV3
ProH+PreH	cantharidin		chemical drug				4,86E-02	RXRA
ProH	CANX		other				2,60E-03	BAX,BCL2
SB	capecitabine		chemical drug				4,88E-02	RAD51
SN2	capsaicin		chemical drug		0,816		6,74E-04	CAT,GDF15,HMOX1,IL1B,KITLG,MMP2,PPARD
MA	carbon monoxide		chemical - endogenous mammalian		0,492		2,23E-03	CASP3,CDKN1A,GDNF,HMOX1,NQO1,PLAUR
MA+Add-El	carbon monoxide		chemical - endogenous mammalian		1,067		4,87E-02	CDKN1A,HMGB1,MAPK14,NQO1
NAR	carbon monoxide		chemical - endogenous mammalian		1,154		4,69E-02	CDKN1A,HMGB1,SELP,XBP1 (includes EG:140614)
ProH	carbon monoxide		chemical - endogenous mammalian		0,685		3,18E-04	BAX,BCL2,CDKN1A,DDIT3,HMGB1,HMOX1,NQO1
SN2	carbon monoxide		chemical - endogenous mammalian		0,970		2,14E-03	CCL2,CDKN1A,CFLAR,F3,HMGB1,HMOX1
SN2	carbonyl cyanide m-chlorophenyl hydrazone		chemical toxicant		1,664		2,97E-02	GDF15,GK,IL1A,PHLDA1,SERPINE1,TM6SF1
SN2	carboxyamido-triazole		chemical drug				1,48E-02	BAG3,MMP2
ProH+PreH	cardiolipin		chemical - endogenous mammalian				4,86E-02	CCL2
ProH	carmustine		chemical drug				4,61E-02	FAS,HSP90AB1
ProH	carnosine		chemical - endogenous mammalian				3,40E-02	BAX,FASN
Add-El	carrageenan		chemical - endogenous non-mammalian				2,43E-02	IL8,KIT
ProH	carrageenan		chemical - endogenous non-mammalian				3,40E-02	KIT,PARP1
SN2	carrageenan		chemical - endogenous non-mammalian				3,46E-02	KIT,PARP1
ProH+PreH	CARTPT		other				4,86E-02	FOS
MA	carvedilol		chemical drug				1,27E-02	FASN,MYC,TIMP2
SN2	carvedilol		chemical drug				1,24E-02	F3,FASN,MMP2
ProH+PreH	CASD1		enzyme				4,86E-02	XAF1
ProH	CASP3		peptidase				8,83E-03	BAX,BCL2,BCL2L1
Koor	caspase		group		-1,698	bias	4,24E-04	APP,BCL2,CCND2,CDK4,CDK6,CDKN1A
MA+Add-El	caspase		group		0,128		4,21E-05	CCND1,CCND2,CD14,CDK1,CDK2,CDK6,CDKN1A
NAR	caspase		group		-1,633	bias	3,70E-04	CCNE1,CDK1,CDK2,CDK4,CDK6,CDKN1A
ProH	caspase		group		-0,555		2,79E-03	ACER2,BCL2,CCND2,CDK6,CDKN1A
MA+Add-El	CASR		G-protein coupled receptor				3,29E-02	BIRC5,TYMS,VDR
MA+Add-El	CAT		enzyme		-1,406		1,56E-02	ATG7,BCL2A1,CDKN1A,HLA-DRA,TNFRSF10B
ProH	CAT		enzyme		-1,718		3,01E-03	BAX,CDKN1A,GCLC,HMOX1,HSPA4,TNFRSF10B
ProH+PreH	CAT		enzyme		0,655		5,00E-02	CCL2,HMOX1,HSPA4,PMAIP1
SN2	CAT	-1,576	enzyme		-1,948		5,40E-04	BCL2A1,CCL2,CDKN1A,HLA-DRA,HMOX1,THBS1,TIMP1
SB	CBF/CDC2		other				4,88E-02	CDK1
SN2	CBFB		transcription regulator				3,46E-02	ITGAL,SPP1 (includes EG:100359743)
MA+Add-El	Cbp/p300		group				2,15E-02	BCL2A1,CDKN1A,UBE2C
NAR	Cbp/p300		group				2,08E-02	CDKN1A,IRF1,UBE2C
MA	Cbp/p300-Maf-Nfe2l2		complex				1,39E-04	FTL,GCLC,HMOX1
ProH	Cbp/p300-Maf-Nfe2l2		complex				1,33E-04	FTL,GCLC,HMOX1
ProH+PreH	Cbp/p300-Maf-Nfe2l2		complex				6,84E-03	FTL,HMOX1
SN2	Cbp/p300-Maf-Nfe2l2		complex				7,68E-03	FTL,HMOX1
ProH+PreH	CBS	1,138	enzyme				6,84E-03	CCL2,EEF1A1
MA+Add-El	CBX3		transcription regulator				1,50E-02	BIRC5,CDC25A
SB	CBX3		transcription regulator				1,34E-02	BIRC5,CDC25A
MA+Add-El	CBX5		transcription regulator				1,39E-04	BIRC5,CDC25A,CDC6 (includes EG:23834)
NAR	CBX5	-1,468	transcription regulator				7,59E-03	CDC25A,CDC6 (includes EG:23834)
SB	CBX5		transcription regulator				1,16E-04	BIRC5,CDC25A,CDC6 (includes EG:23834)
Add-El	CCDC80		other				4,26E-02	BCLAF1
ProH+PreH	CCK		other				1,32E-02	EGR1,FOS
SN2	CCL2	2,114	cytokine	Activated	2,508		3,36E-04	F3,ICAM1,IL1A,ITGAL,MMP2,NOTCH1,TIMP1
Add-El	CCL5		cytokine	Inhibited	-2,219		7,93E-02	DUSP6,IL8,LIMS1,MAPK1,PNP
MA+Add-El	CCL5		cytokine	Activated	3,000		1,69E-03	CD44,CD97,CDC37,DUSP6,IL1B,PLEC,PNP,SERPINB2,TPMT
SN2	CCL5		cytokine	Activated	2,433		5,81E-02	CCL2,IL1B,LIMS1,MMP19,OLR1,SERPINB2
MA	CCL5		cytokine		1,405	bias	4,02E-04	AHR,ALCAM,EMP1,PLAUR,SERPINB2,SGK1,SOD1,SQLE,STAT3,TPMT
SB	CCNA2	-1,350	other				4,88E-02	DHFR
SB	CCNC		other				4,88E-02	TYMS
Koor	CCND1		other	Inhibited	-2,012		7,97E-04	ABCC4 (includes EG:10257),BCL2,BRCA1,CDC45,CDCA7,CDCA7L,CDK4,CDK6,CDKN1A,CENPK,DNMT1,HIST1H4A (includes others),MAML3,MAP3K5,MBLAC2,MCM4,PRIM2,RNF170,TBCK,TP53INP1,TRIP13,UTRN
MA+Add-El	CCND1	1,300	other	Inhibited	-2,939		4,06E-15	ATP6V0E1,BRIP1,CASC5,CCND1,CDC45,CDC6 (includes EG:23834),CDCA2,CDCA7,CDCA8,CDK2,CDK6,CDKN1A,DNMT1,DTL,E2F8,GAS2L3,HACL1,HIST1H4A (includes others),HIST2H2BE (includes others),HJURP,KIAA0101,KIF11,KIF20A,KIF2C,KIF4A,LCORL,MCM10 (includes EG:307126),MCM4,MCM7,MELK,NCAPH,PSMC3IP,RFC5,SPC25 (includes EG:100144563),TAPT1,TGFBR2,TIGD1,TP53INP1,TPX2,TRIP13,TYMS,ZNF367
NAR	CCND1		other	Inhibited	-4,185		1,37E-26	ATAD2,BRCA1,BRIP1,CASC5,CCNE1,CCNE2,CDC45,CDC6 (includes EG:23834),CDCA2,CDCA7,CDCA7L,CDK2,CDK4,CDK6,CDKN1A,CENPH,CENPK,CENPN,CEP55,DONSON,DTL,E2F7,E2F8,FAM54A,FAM83D,HIST1H4A (includes others),HIST2H2BE (includes others),HJURP,KIAA0101,KIAA1524,KIF11,KIF20A,KIF2C,KIF4A,LCORL,MCM10 (includes EG:307126),MCM4,MCM7,MELK,MNS1,MYBL1,MYLK (includes EG:107589),NCAPH,PRIM2,PSMC3IP,RBL1,RFC5,SPC25 (includ…
SB	CCND1		other	Inhibited	-4,007		1,44E-28	ATAD2,ATP6V0E1,AURKA,BRCA1,BRIP1,BRWD1,CASC5,CCNE1,CCNE2,CDC45,CDC6 (includes EG:23834),CDCA2,CDCA7,CDCA8,CDK2,CDKN2C,CENPH,CENPK,CENPN,CEP55,DEPDC1,DHCR24,DNMT1,DONSON,DTL,E2F7,E2F8,FAM54A,FGF7,GAS2L3,HIST1H4A (includes others),HIST2H2BE (includes others),HJURP,KIAA0101,KIAA1524,KIF11,KIF20A,KIF2C,KIF4A,LCORL,MCM10 (includes EG:307126),MCM4,MCM7,MELK,NCAPH,PRIM2,PSMC3IP,RBL1,RFC5,SPC25 (includes…
SN2	CCND1		other		-1,608		3,41E-05	ARMCX1,CASC5,CDCA2,CDCA7,CDCA7L,CDK6,CDKN1A,DHCR24,E2F7,E2F8,GAS2L3,HIST1H4A (includes others),HIST2H2BE (includes others),HJURP,KIF20A,KIF2C,KIF4A,LCORL,MCM4,SCG5,STOM,TAPT1,TGFBR2,TPX2,TYMS
SB	CCND2		other				4,88E-02	CCNE1
MA+Add-El	CCNE1		transcription regulator				6,39E-03	BARD1,CCNA2,CD44
NAR	CCNE1	-2,023	transcription regulator				4,05E-04	BARD1,BRCA1,CCNA2,RBL1
SB	CCNE1	-1,165	transcription regulator				3,37E-04	BARD1,BRCA1,CCNA2,RBL1
Koor	CCNK		other	Inhibited	-3,220	bias	1,72E-07	ATR,BRCA1,COPS6,CRELD1,FANCD2,FANCI,ORC3 (includes EG:23595),POLA2,RFC4,SMARCC2,TIMELESS
NAR	CCNK		other	Inhibited	-2,905	bias	1,26E-05	BRCA1,FANCD2,FANCI,ORC3 (includes EG:23595),POLA2,RFC4,RFC5,TIMELESS,UBE2T
SB	CCNK		other	Inhibited	-2,043		8,94E-07	BRCA1,CBY1,DGKA,FANCD2,FANCI,POLA2,RFC4,RFC5,TIMELESS,UBE2T
MA+Add-El	CCNK		other		-1,787		1,39E-05	CBY1,FANCD2,FANCI,POLA2,RFC4,RFC5,TIMELESS,UBE2T,UCP2
ProH	CCNL2		other				7,54E-03	BAX,BCL2
Add-El	CCNT1		transcription regulator				1,66E-02	IL8,MYC
Koor	CCNT1		transcription regulator				2,48E-02	CAD,MYC
ProH	CCNT1		transcription regulator				2,35E-02	CAD,MYC
ProH+PreH	CCR4		G-protein coupled receptor				4,86E-02	FOS
Add-El	CCR9		G-protein coupled receptor				3,30E-02	GSK3B,TFDP1
NAR	CD 437		chemical drug	Activated	3,933	bias	3,95E-06	AKR1B1,CCT2,CCT6A,CDC25C,CDK4,CDKN1A,EIF5A,FKBP5,HMGB1,HMGN2,HNRNPC,ILF2,ITM2B,JUN,KARS,KIAA0101,KIF2C,KPNA2,MGST1,ODC1,RBMX,SNRPF,SOD1,SRSF3,TNFRSF10B,TUBA1B,YBX1
MA+Add-El	CD 437		chemical drug		1,672		8,06E-03	ARL2,ARPC2,CDC25C,CDKN1A,CEBPB (includes EG:1051),FAS,FKBP5,FTL,HMGB1,ILF2,KIAA0101,KIF2C,KPNA2,PCBP2,PHYH,PNPLA6,TMSB10/TMSB4X,TNFRSF10B,TUBA1B
ProH	CD 437		chemical drug		1,727		1,07E-07	BAX,CCT2,CCT6A,CDKN1A,CLIC1,COX7A2L,CST7,EIF5A,FAS,FTH1 (includes EG:14319),FTL,GADD45A,GDF15,HMGB1,HNRNPA1,HSPA8,ILF2,ITM2B,KARS,KPNA2,LGALS1,MYC,ODC1,PLP2,RBMX,SET,TMEM14C,TNFRSF10A,TNFRSF10B,YBX1
ProH+PreH	CD 437		chemical drug		1,091		7,48E-04	AKR1B1,CCT2,CCT6A,CST7,EIF4A2,EIF5A,FOS,FTH1 (includes EG:14319),FTL,GADD45A,ILF2,ITM2B,KARS,RBMX,RPL13A,S100P,SET,SLC25A37,SRSF3,UQCRC2,YBX1
SB	CD 437		chemical drug		1,917		1,80E-01	CDC25C,COX7A2L,FAS,FKBP5,GADD45A,HMGB1,HMGN2,ILF2,KIAA0101,KIF2C,KPNA2,ODC1,TNFRSF10B
SN2	CD 437		chemical drug		1,990		6,56E-04	ATP5A1,CCT2,CCT3,CCT6A,CDKN1A,EIF4B,F3,FKBP5,FTH1 (includes EG:14319),FTL,GDF15,HMGB1,ILF2,KARS,KIF2C,KPNA2,NFKBIA,ODC1,PNPLA6,RBMX,SRSF3,TBL1XR1
SN2	CD14		transmembrane receptor		1,969		3,73E-02	BCL2A1,CCL2,F3,IL1B
SN2	CD163		transmembrane receptor				1,48E-02	HMOX1,IL1B
ProH+PreH	CD177		other				4,86E-02	PRTN3
MA+Add-El	CD2		transmembrane receptor		-1,134		5,62E-04	CCNA2,CCNB1,CCND1,CD44,CD86,HLA-DMA,HLA-DPA1
SN2	CD2		transmembrane receptor		-0,239		5,40E-04	CCNA2,CCNB1,CD40,HLA-DMA,HLA-DPA1,ICAM1,ITGAL
MA	Cd2+		chemical toxicant				2,48E-03	HMOX1,MYC,SOD1
ProH	Cd2+		chemical toxicant				2,36E-03	DDIT3,HMOX1,MYC
ProH+PreH	Cd2+		chemical toxicant				3,10E-02	FOS,HMOX1
NAR	CD24 (human)		other	Inhibited	-2,646	bias	5,44E-03	APOBEC3B,CDKN1A,DEPDC1B,KIF18A,KNTC1,LAT2,LPPR2,LRPPRC,PLAU,SFPQ,SMC4,TOP2A
Add-El	CD24 (human)		other		-0,707		3,81E-03	BCLAF1,CFTR,EMP3,FRYL,IL8,PDS5A,RANBP2,RSBN1,TFPI,THBS1,TPP2
ProH+PreH	CD24 (human)		other		-1,890		5,68E-02	ADRB2,CDC27,HMMR,KLHL22,LRPPRC,RASA1,SFPQ,TPP2,TRIM2
SB	CD24 (human)		other		-0,302		3,71E-03	APOBEC3B,DEPDC1,DEPDC1B,EDEM3,FRYL,HMMR,JMJD1C,KIF18A,KNTC1,NCOA3,TOP2A,VPS13C
SN2	CD24 (human)		other		0,000	bias	2,01E-03	CDKN1A,ECM1,GDF15,ICAM1,LPP,LPPR2,LRPPRC,NCOA3,RELB,SFPQ,SLC30A1,THBS1,TOP2A
NAR	CD28		transmembrane receptor	Activated	3,726	bias	1,88E-02	ANAPC1/LOC100286979,CCNE1,CDK4,CDK6,CHRNA5,FBL,GTPBP4,HAT1,HDAC2,HMGN2,IL10RB,ILF2,JUN,KIAA0020,LSP1 (includes EG:16985),NCL,ODC1,PHB,PPA1,PTMA,RHOC
ProH	CD28		transmembrane receptor	Activated	3,006		1,72E-06	ANAPC1/LOC100286979,ANXA1,BCL2,BCL2L1,CBLB,CD86,CDK6,CNIH4,CYCS,DGKA,DUSP22,FCER1G,GNL2,GTPBP4,HDAC2,HNRNPA1,HSPA8,IFRD2,IL10RB,IL21R,ILF2,KIAA0020,KIAA0247,MYC,NAIP,NCL,ODC1,PTMA,RAD23B,RHOC,TOB1,XRCC6
ProH+PreH	CD28		transmembrane receptor	Activated	3,414		1,05E-01	ANAPC1/LOC100286979,CLK1,CYCS,DGKA,EGR2,GNL2,GTPBP4,IL7R,ILF2,KIAA0020,NCL,ORAI1,PCYOX1,PSMD12,PTMA,RAD23B,TAF1A
Add-El	CD28		transmembrane receptor		1,438		2,58E-05	ANAPC1/LOC100286979,ATP11B,CD3E,CD86,CLK1,EWSR1,FKBP2,GNL2,HAVCR2,HMGN2,IL8,MRPL11 (includes EG:293666),MYC,NDFIP2,NFKB1,PNP,PPA1,RANBP2,SEC61B,SNRPB,SNRPC,STOM,TFRC,THBS1,UBE4A,XRCC6
MA+Add-El	CD28		transmembrane receptor		0,000		3,76E-02	ANXA1,CCND1,CD86,CDK6,CHRNA5,CXCR4,FCER1G,GUCY1B3,HCCS,IL10RB,IL1B,ILF2,KIAA0247,LCP1,NAIP,PCSK7,PNP,RHOC,TOB1,UBE4A
SB	CD28		transmembrane receptor		1,837		2,45E-01	CBL,CCNE1,CHRNA5,CLK1,CORT,DGKA,GUCY1B3,HAT1,HMGN2,IL10RB,IL7R,ILF2,NAIP,ODC1,UBE4A
SN2	CD28		transmembrane receptor		1,921		2,67E-03	ANAPC1/LOC100286979,BIN1,CDK6,CFLAR,CHRNA5,FBL,GUCY1B3,H2AFY,HSPA1A/HSPA1B,IFITM1,IL1B,IL7R,ILF2,MMP2,MRPL11 (includes EG:293666),NFKB2,NFKBIA,ODC1,PDE4D,PPA1,STOM,THBS1,TSC22D1,XRCC6
NAR	CD3		complex	Activated	4,830	bias	1,09E-03	ANAPC1/LOC100286979,CD53,CDK1,CDK2,CDK4,CDK6,CHRNA5,CKS1B,EXOSC8,FBL,FKBP3,GTPBP4,HAT1,HDAC2,HMGN2,HNRNPR,HSPE1,IL10RB,ILF2,JUN,KIAA0020,LSP1 (includes EG:16985),MCM5,NASP,NCL,NLRP1,ODC1,P2RX1,PA2G4,PCNA,PHB,PPA1,PTMA,PYGL,RAC2,RBBP8,RHOC,SCO1,SRSF7,STMN1,TMPO,TNFRSF8,TOP2A
ProH	CD3		complex	Activated	2,428		1,95E-05	ANAPC1/LOC100286979,ANXA1,BCL2,BCL2L1,CCND2,CD53,CD86,CDK6,CNIH4,CYCS,DDX18,DDX19A,DUSP22,FAS,FCER1G,FTL,G6PD,GNL2,GTPBP4,HDAC2,HNRNPA1,HNRNPR,HSPA8,IFRD2,IL10RB,IL21R,ILF2,KIAA0020,KIAA0247,LONP1,MYC,NAIP,NCL,NIT1 (includes EG:27045),NLRP1,ODC1,PA2G4,PLIN2,PRF1,PTMA,PTPN22,RAB8A,RAD23B,RHOC,RHOH,SCO1,SRSF1,TXNRD1,XRCC6
ProH+PreH	CD3		complex	Activated	3,753		3,98E-03	ACPP,ANAPC1/LOC100286979,CALM1 (includes others),CLK1,CYCS,DDX18,DDX19A,DUSP2,EGR2,EIF4A3,FTL,G6PD,GNL2,GTPBP4,IFIT1,IL16,IL7R,ILF2,JUNB,KIAA0020,LYPLA1,NASP,NCL,ORAI1,PA2G4,PCYOX1,POLR2B,PSMD12,PTMA,PYGL,RAD23B,RBM3,SCO1,SELPLG,SRSF1,TAF1A,TMPO,TXNRD1,XAF1
Add-El	CD3		complex		0,901		6,65E-04	ANAPC1/LOC100286979,ATP11B,CD3E,CD86,CLK1,EWSR1,FKBP2,GABPB1,GNL2,HMGN2,IL8,IRF9,MAPK1,MRPL11 (includes EG:293666),MYC,NAGA,NDFIP2,NFKB1,OGDH,PA2G4,PDCD5,PLEK,PNP,POLR2F,PPA1,PTPN7,RANBP2,SEC61B,SNRPB,SNRPC,SOS1,SPOP,STOM,TFRC,THBS1,UBE4A,XRCC6,ZKSCAN1
MA	CD3		complex		-0,316	bias	1,14E-02	AARS,ANXA1,ATM,AZU1,BTG1,CBL,CCND2,CD53,CD86,CDK6,COPB2,ETS2,FAS,FTL,G6PD,GGT5,HNRNPA1,HNRNPF,IL10RB,IL1RAP,ITPR1,KIAA0247,LCP1,LNPEP,MYC,ORAI2,PA2G4,PLIN2,PPA1,PRKACA,PTMA,PTPN13,SEC14L1,SEC61B,SERPINB10,SLC23A2,STX6,TSTA3,TXNRD1
MA+Add-El	CD3		complex		-0,424		6,70E-06	AARS,ANXA1,CCND1,CCND2,CCR2,CD53,CD86,CDK1,CDK2,CDK6,CHRNA5,CKS1B,CTSW,CXCR4,ETS2,FAS,FCER1G,FKBP1A,FTL,G6PD,GUCY1B3,HCCS,IL10RB,IL1B,ILF2,ITPR1,KIAA0247,LCP1,MCM5,MTHFD2,NAIP,NASP,PCBP2,PCSK7,PLEC,PNP,PRKACA,PTPN22,PTPRJ,RAC2,RHOC,SMS,STMN1,STX6,TAF11 (includes EG:309638),TCEA1,TMPO,TNFRSF9,TOP2A,UBE4A,VPS4B
SB	CD3		complex		1,521		4,47E-02	CALM1 (includes others),CBL,CDK1,CDK2,CHRNA5,CKS1B,CKS2,CLK1,CORT,CTSW,DPP4,EXOSC8,FAS,FKBP3,GUCY1B3,HAT1,HMGN2,IL10RB,IL7R,ILF2,MCM5,NAIP,NASP,ODC1,PKMYT1,PTPRJ,PYGL,SMS,STMN1,STX6,TMPO,TOP2A,UBE4A,ZNF140
SN2	CD3		complex		1,540		2,56E-06	ALAS1,ANAPC1/LOC100286979,AZU1,BST2,CCL1,CD53,CD74,CDK6,CFLAR,CHRNA5,CTSW,DHRS4,ETS1,FBL,FKBP3,FTL,G6PD,GABPB1,GUCY1B3,H2AFY,HSPA1A/HSPA1B,ICAM1,IFITM1,IL1B,IL7R,ILF2,MCM5,MMP2,MRPL11 (includes EG:293666),MT1G,MT1H,MTHFD2,NASP,NFKBIA,ODC1,PA2G4,PDE4D,PDIA4,PPA1,PRF1,PSAP,RELB,SERPINB10,SORL1,STOM,TFDP2,THBS1,TNFRSF8,TOP2A,TXNRD1,XRCC6,YES1
Koor	CD36		transmembrane receptor				4,31E-03	IGF1R,TNFRSF10A,TNFRSF10B
ProH	CD36		transmembrane receptor				4,61E-02	TNFRSF10A,TNFRSF10B
ProH	CD4		transmembrane receptor		-0,225		4,36E-03	BAX,BCL2,BCL2L1,FAS,TNFRSF10B
MA+Add-El	CD40		transmembrane receptor	Activated	2,110		1,31E-04	BCL2A1,BECN1,BIRC5,CCNA2,CD86,CDK6,CDKN1A,CYSLTR1,DUSP6,FAS,IL1B,IL1RN,IL4R,IL6R,ITGAM,ITGB2,TAP2,TNFRSF9
SN2	CD40	1,450	transmembrane receptor	Activated	2,938		3,71E-05	BCL2A1,BIRC3,CCL2,CCNA2,CD40,CDK6,CDKN1A,CFLAR,CNR2,F3,ICAM1,IL1A,IL1B,IL1RN,NFKB2,RGS13,SAMSN1,SERPINE1,SLAMF7
ProH	CD40		transmembrane receptor		1,796		2,20E-01	BAX,BCL2L1,CCNA2,CD86,CDK6,CDKN1A,FAS,IL18 (includes EG:16173),TRAF4
ProH+PreH	CD40LG		cytokine	Inhibited	-2,288		4,02E-03	ANXA6,CCL2,CCNG2,CD1C,CSF2RA,DUSP2,EGR1,EIF2S1,FOS,GADD45A,IFIT1,IFIT2,IFIT3,IL7R,IPO8,LAS1L,MX1,NOC2L,PET112,PMAIP1,POLA1,PRR3,RASA1,RASSF2,SELPLG,UCHL3,XRCC5
MA	CD40LG		cytokine	Activated	2,293	bias	4,68E-06	ACY1,ADAM17,ADAM28,AHR,AKAP13,ALCAM,ANXA6,ARSB,B2M,BTG1,CASP1,CD63,CD86,CDK6,CSF2RA,CTSC,CYTIP,DECR1,FAS,HLA-DQA1,IDO1,IL13RA1,IL1RAP,IL3RA,LMAN2,MT2A,MYC,PAWR,PLAUR,PRR3,RASSF2,STK4,SWAP70,TAP2,TFAP4,TNFAIP2,TUBB
SN2	CD40LG		cytokine	Activated	2,498		7,37E-12	ADAM17,ANXA6,BCL2A1,BIRC3,CCL2,CD40,CDK6,CFLAR,CYTIP,F3,FBL,HRSP12,HSPA1A/HSPA1B,ICAM1,ICOSLG,ID2,IFITM1,IL1A,IL1B,IL7R,ITGA4,ITGB7,LAS1L,LTB,MAP3K4,MSH2,MT1E,MT1G,MT1H,MT1L,MT2A,NCOA3,NFKB2,NFKBIA,PLA2G4C,PRKDC,PSMG1,RASSF2,RELB,RGS1,RNASE3,SAMSN1,SERPINE1,SLC29A1,TANK,TGIF1,TNFSF8,TNIP1,XRCC6
Add-El	CD40LG		cytokine		-1,808		9,80E-02	APRT,CD63,CD86,CXCL2,DDX42,DECR1,DUSP4,IL8,MPHOSPH9,MYC,NAP1L1,NFKB1,PLEK,PTPN7,SMG7,TFRC,TRADD,XPO7,XRCC6
MA+Add-El	CD40LG		cytokine		1,695		9,33E-03	AKAP13,BCL2A1,CASP1,CCR2,CD1C,CD86,CDC25B,CDK6,CIITA,CXCR4,DECR1,FAS,HLA-DQA1,ID2,IL1B,IL3RA,MAP3K4,NET1 (includes EG:10276),NINJ1,POLA1,PREPL,PSMG1,RAD21,RASSF2,STK4,SWAP70,TAP2
ProH	CD40LG		cytokine		0,430		2,37E-04	ADAM17,ANXA6,ARMC6,BAX,BCL2,BCL2L1,CCNG2,CD63,CD86,CDK6,CTSC,CYTIP,FAS,GADD45A,ID2,IL21R,KIAA0664,MAP3K4,MYC,NCOA3,NOC2L,PLAU,POLA1,PRKDC,RAB9A,RAD21,RCC1,TFAP4,TNFSF9,TRAF4,XRCC5,XRCC6
MA+Add-El	CD44	1,308	enzyme		-0,115		7,41E-04	BIRC5,CCND1,CCND2,CDKN1A,DNMT1,FAS,IL1B,VIM
ProH	CD44		enzyme		0,886		1,20E-04	BCL2L1,CCND2,CDH5,CDKN1A,DDIT3,FAS,GADD45A,KDM1A,PLAU
SN2	CD44		enzyme		0,239		3,40E-03	BIRC3,CDH5,CDKN1A,IL1A,IL1B,KDM1A,MMP2
Koor	CD80		transmembrane receptor				4,10E-02	CASP8,FAS,IGF1R
MA	CD80		transmembrane receptor				3,97E-02	CASP3,FAS,IDO1
ProH	CD80		transmembrane receptor		-1,067		5,86E-03	BAX,BCL2L1,CASP8,FAS
ProH+PreH	CDC14B		phosphatase				4,86E-02	SIRT2
SB	CDC20 (includes EG:107995)	-1,375	other				4,88E-02	UBE2C
SB	CDC23		enzyme				4,88E-02	CCNB1
MA+Add-El	CDC27		other				3,44E-05	CCNB1,CCND1,PLK1,UBE2C
NAR	CDC27		other				1,24E-03	PLK1,SKP2 (includes EG:27401),UBE2C
SB	CDC27		other				1,08E-03	CCNB1,PLK1,UBE2C
SN2	CDC27		other				1,26E-03	CCNB1,PLK1,SKP2 (includes EG:27401)
Add-El	CDC45		other				4,26E-02	MYC
SB	CDC7 (includes EG:12545)	-1,261	kinase				4,88E-02	MCM4
Koor	CDC73		other				6,63E-03	APP,HIST1H1C,MYC
SB	CDCA4	-1,140	other				4,88E-02	GMNN
ProH	CDH2		other				3,40E-02	ACTA2,CDH5
Add-El	Cdk		group				2,43E-02	CXCL2,IL8
Koor	CDK1		kinase				9,56E-03	CDKN1A,HIST1H1B,HIST1H4A (includes others)
MA+Add-El	CDK1	-1,528	kinase		-0,686		1,40E-06	BIRC5,CDC20 (includes EG:107995),CDK1,CDKN1A,HIST1H1B,HIST1H4A (includes others)
NAR	CDK1	-2,334	kinase				1,30E-06	CDC20 (includes EG:107995),CDK1,CDKN1A,HIST1H1B,HIST1H4A (includes others),JUN
ProH	CDK1		kinase				8,83E-03	CDC20 (includes EG:107995),CDKN1A,HIST1H4A (includes others)
ProH+PreH	CDK1		kinase				7,69E-03	CDC20 (includes EG:107995),HIST1H1B,HIST1H4A (includes others)
SB	CDK1	-1,457	kinase				2,92E-05	BIRC5,CDC20 (includes EG:107995),CDK1,HIST1H1B,HIST1H4A (includes others)
Koor	CDK12		kinase	Inhibited	-2,231	bias	3,96E-07	ATR,BRCA1,FANCD2,FANCI,SMARCC2
MA+Add-El	CDK12		kinase				2,42E-02	FANCD2,FANCI
NAR	CDK12		kinase				1,24E-03	BRCA1,FANCD2,FANCI
SB	CDK12		kinase				1,08E-03	BRCA1,FANCD2,FANCI
MA+Add-El	CDK2	-1,272	kinase		0,447		3,36E-04	BARD1,CDC25A,CDKN1A,CHEK1,MYBL2
NAR	CDK2	-1,837	kinase		0,378		1,18E-06	BARD1,BRCA1,CDC25A,CDKN1A,CHEK1,MYBL2,RBL1
SB	CDK2	-1,220	kinase		0,000		1,69E-05	BARD1,BRCA1,CDC25A,CHEK1,MYBL2,RBL1
SB	CDK2AP1		other				4,88E-02	CDK2
SB	CDK3		kinase				4,88E-02	TYMS
Koor	CDK4	-1,584	kinase				2,73E-03	BRCA1,CDC45,CDCA7,CDCA7L,CDK4,CENPK,DHFR,HIST1H4A (includes others),MAML3,MBLAC2,RNF170,TBCK,TP53INP1,TRIP13,UTRN
MA+Add-El	CDK4		kinase				1,64E-12	ATP6V0E1,CASC5,CDC45,CDC6 (includes EG:23834),CDCA2,CDCA7,CDCA8,DHFR,DTL,GAS2L3,HIST1H4A (includes others),HIST2H2BE (includes others),HJURP,KIAA0101,KIF11,KIF20A,KIF2C,KIF4A,LCORL,MCM7,MELK,NCAPH,PSMC3IP,RFC5,SPC25 (includes EG:100144563),TIGD1,TP53INP1,TPX2,TRIP13,ZNF367
NAR	CDK4	-1,674	kinase				2,50E-21	BRCA1,CASC5,CDC45,CDC6 (includes EG:23834),CDCA2,CDCA7,CDCA7L,CDK4,CENPH,CENPK,CENPN,CEP55,DHFR,DONSON,DTL,E2F7,FAM54A,FAM83D,HIST1H4A (includes others),HIST2H2BE (includes others),HJURP,KIAA0101,KIAA1524,KIF11,KIF20A,KIF2C,KIF4A,LCORL,MCM7,MELK,MNS1,MYBL1,NCAPH,PSMC3IP,RFC5,SPC25 (includes EG:100144563),TP53INP1,TPX2,TRIP13,ZNF367
SB	CDK4		kinase				4,46E-24	ATP6V0E1,AURKA,BRCA1,BRWD1,CASC5,CDC45,CDC6 (includes EG:23834),CDCA2,CDCA7,CDCA8,CDKN2C,CENPH,CENPK,CENPN,CEP55,DHFR,DONSON,DTL,E2F7,FAM54A,FGF7,GAS2L3,HIST1H4A (includes others),HIST2H2BE (includes others),HJURP,KIAA0101,KIAA1524,KIF11,KIF20A,KIF2C,KIF4A,LCORL,MCM7,MELK,NCAPH,PSMC3IP,RFC5,SPC25 (includes EG:100144563),TP53INP1,TPX2,TRIP13,ZNF367
SN2	CDK4		kinase				8,87E-05	ARMCX1,CASC5,CDCA2,CDCA7,CDCA7L,CDKN2A,E2F7,GAS2L3,HIST1H4A (includes others),HIST2H2BE (includes others),HJURP,KIF20A,KIF2C,KIF4A,LCORL,SCG5,STOM,TPX2
MA+Add-El	CDK5		kinase				4,74E-02	CD14,RALB
SB	CDK5		kinase				4,24E-02	NFAT5,RALA
Koor	CDK6	-2,460	kinase				3,59E-02	CDK6,DHFR
MA+Add-El	CDK6	-1,290	kinase				3,50E-02	CDK6,DHFR
NAR	CDK6	-1,378	kinase				3,42E-02	CDK6,DHFR
SN2	CDK6	-1,464	kinase				3,46E-02	CDK6,CDKN2A
Add-El	CDK9		kinase				3,36E-02	CXCL2,IL8,MYC
MA+Add-El	CDK9		kinase		0,277		9,94E-03	CDKN1A,G6PD,HLA-DRA,MYBL2
SN2	CDK9		kinase		1,000	bias	9,71E-03	CDKN1A,G6PD,HLA-DRA,NFKBIA
MA+Add-El	CDKN1A	1,416	kinase	Activated	4,583		4,35E-31	ANLN,AURKB,BIRC5,BUB1 (includes EG:100307076),BUB1B,CCNA2,CCNB1,CCND1,CDC20 (includes EG:107995),CDC25A,CDC25B,CDC25C,CDC6 (includes EG:23834),CDK1,CDKN1A,CHAF1B,CHEK1,CIT,CKS1B,DLGAP5,DTL,ECSIT,EXO1 (includes EG:26909),FANCG,FANCI,FOXM1,HJURP,ITGAM,KIAA0101,KIF20A,KIF2C,MAD2L1,MCM2,MCM3,MCM4,MCM6,MCM7,MKI67,MYBL2,NUSAP1,ORC1 (includes EG:18392),PHGDH,PLK1,POLD1,PRC1 (includes EG:233406),RFC4,RRM…
NAR	CDKN1A	1,456	kinase	Activated	3,902		1,27E-38	ANLN,ATAD2,AURKB,BRCA1,BUB1 (includes EG:100307076),BUB1B,CCNA2,CDC20 (includes EG:107995),CDC25A,CDC25C,CDC6 (includes EG:23834),CDK1,CDKN1A,CDKN3,CEP55,CHAF1B,CHEK1,CIT,CKS1B,CTSB,DLGAP5,DTL,EXO1 (includes EG:26909),FANCG,FANCI,FOXM1,H2AFZ,HJURP,KIAA0101,KIF20A,KIF2C,KNTC1,MAD2L1,MCM2,MCM3,MCM4,MCM6,MCM7,MKI67,MYBL2,NCAPD3,NUSAP1,ORC1 (includes EG:18392),PARP2,PCNA,PHGDH,PLK1,POLD1,RACGAP1,RFC4…
SB	CDKN1A		kinase	Activated	4,032		4,66E-49	ANLN,ATAD2,AURKA,AURKB,BIRC5,BRCA1,BUB1 (includes EG:100307076),BUB1B,C15orf23,CCDC99,CCNA2,CCNB1,CDC20 (includes EG:107995),CDC25A,CDC25B,CDC25C,CDC6 (includes EG:23834),CDK1,CDKN3,CEP55,CHAF1B,CHEK1,CIT,CKS1B,DLGAP5,DTL,EXO1 (includes EG:26909),FANCG,FANCI,FOXM1,H2AFZ,HJURP,KIAA0101,KIF20A,KIF2C,KNTC1,MAD2L1,MCM2,MCM3,MCM4,MCM6,MCM7,MKI67,MYBL2,NCAPD3,NUSAP1,ORC1 (includes EG:18392),PARP2,PLK1,…
SN2	CDKN1A	1,498	kinase	Activated	2,171		3,94E-11	AURKB,CCL2,CCNA2,CCNB1,CDKN1A,CDKN2A,CDKN3,CHAF1B,CIT,CTSB,DLGAP5,FOXM1,HJURP,HSPA1A/HSPA1B,KIF20A,KIF2C,LGALS3,LIMA1,MCM2,MCM3,MCM4,MCM6,MKI67,PHGDH,PLK1,PSAP,SERPINE1,TCN2,TOP2A,TPX2,TYMS,UHRF1,ZBED5
Koor	CDKN1A	2,330	kinase		1,892	bias	1,66E-03	APP,BCL2,BRCA1,BUB1 (includes EG:100307076),CDKN1A,CIT,DSE,FANCI,MCM3,MCM4,MCM6,MKI67,MYC,NCAPD3,PHGDH,RFC4,TOP2A,WDHD1,YTHDC1
ProH	CDKN1A	1,613	kinase		0,895		2,88E-03	ACTA2,ARL6IP1 (includes EG:23204),BAX,BCL2,CCNA2,CDC20 (includes EG:107995),CDKN1A,DLGAP5,DSE,KIF20A,MCM3,MCM6,MCM7,MYC,PHGDH,PLK1,TP53I3,UHRF1
Koor	CDKN1B		kinase		1,015		1,04E-02	BCL2,GYPA,MYC,SKP2 (includes EG:27401)
NAR	CDKN1C		other				8,91E-03	CDK2,PARP1,RBL1
SB	CDKN1C		other				7,79E-03	CDK2,PARP1,RBL1
Koor	CDKN2A		transcription regulator	Activated	3,635	bias	1,03E-04	BCL2,BLM,CDCA7L,CDKN1A,CENPK,DHFR,FAM86A/FAM86B1,FANCL,MCM4,MCM8,MDM2,MYCN,PBX3,RFC4,RRM2B,SKP2 (includes EG:27401),TFDP1
MA+Add-El	CDKN2A		transcription regulator	Activated	5,830		5,29E-20	ASF1B,AURKB,BARD1,BIRC5,CCNA2,CCND1,CDC25A,CDC25C,CDCA5,CDK1,CDK2,CDKN1A,CHAF1A,DEK,DHFR,FANCA,FBXO5,FEN1,MCM4,MCM7,MCM8,MCMBP,MDM2,MELK,MYBL2,MYCN,PLK1,RAD51AP1,RECQL4,RFC4,RRM1,RRM2,RRM2B,TCF19,TK1,TMEM97,TMPO
NAR	CDKN2A		transcription regulator	Activated	6,989	bias	3,82E-34	ASF1B,ATAD2,AURKB,BARD1,BLM,CCNA2,CCNE1,CDC25A,CDC25C,CDCA4,CDCA5,CDCA7L,CDK1,CDK2,CDKN1A,CENPK,CHAF1A,DHFR,DONSON,E2F2,EZH2,FANCA,FANCL,FBXO5,FEN1,GNL3,HAUS1,MCM4,MCM7,MCM8,MELK,MYBL2,PBX3,PCNA,PLK1,PTPLAD1,RAD51AP1,RFC3,RFC4,RMI1 (includes EG:306734),RRM1,RRM2,SKP2 (includes EG:27401),TCF19,TFDP1,TK1,TMEM97,TMPO,UBR7,VRK1
ProH+PreH	CDKN2A		transcription regulator	Activated	2,621		3,25E-01	CCL2,EGR1,GNL3,MCM7,PLK1,TMEM97,TMPO
SB	CDKN2A		transcription regulator	Activated	6,778		1,28E-31	ASF1B,ATAD2,AURKB,BARD1,BIRC5,BLM,CCNA2,CCNE1,CDC25A,CDC25C,CDCA4,CDCA5,CDK1,CDK2,CDKN2C,CENPK,CHAF1A,DEK,DHFR,DONSON,FAM111A,FANCA,FBXO5,FEN1,HAUS1,KANK2,MCM4,MCM7,MCM8,MDM2,MELK,MYBL2,PBX3,PLK1,PTPLAD1,RAD51AP1,RECQL4,RFC3,RFC4,RRM1,RRM2,RRM2B,TCF19,TK1,TMEM97,TMPO,VRK1
SN2	CDKN2A	-1,298	transcription regulator	Activated	2,755		8,11E-05	AURKB,CCL2,CCNA2,CDCA7L,CDKN1A,CDKN2A,FAM86A/FAM86B1,FBXO5,MCM4,MMP2,MYCN,PLK1,RRM2B,SERPINE1,SKP2 (includes EG:27401),TFDP1,TMEM97
ProH	CDKN2A		transcription regulator		1,968		2,41E-04	BAX,BCL2,CCNA1,CCNA2,CDKN1A,FAM86A/FAM86B1,GNL3,ITGAV,MCM7,MCMBP,MDM2,MYCN,PLK1,RRM2B,TCF19,TMEM97
Koor	CDKN2B		transcription regulator		0,152		3,63E-05	BCL2,DHFR,DNMT1,DNMT3B
MA+Add-El	CDKN2B		transcription regulator				1,28E-03	DHFR,DNMT1,DNMT3B
ProH	CDKN2B		transcription regulator				2,35E-02	BCL2,DNMT3B
SB	CDKN2B		transcription regulator				1,08E-03	DHFR,DNMT1,DNMT3B
SN2	CDKN2B		transcription regulator				2,39E-02	DNMT3B,SERPINE1
SB	CDON		other				4,88E-02	MAPK14
MA+Add-El	CEBPA		transcription regulator	Activated	3,492		1,08E-03	ANXA1,BCL2A1,C3AR1,CCND2,CD14,CDKN1A,CXCR4,DHFR,ELANE,H1FX,ID2,IL1RN,ITGAM,LITAF,LST1,RAB31,RNF144A,S100A9,VDR
ProH	CEBPA		transcription regulator	Activated	2,014		1,15E-02	ACACA,ACSL1,ANXA1,ARHGEF5,BCL2,CCND2,CDKN1A,EPHX1,FASN,GADD45A,H1FX,HMOX1,ID2,LGALS1,LITAF,MYC
SN2	CEBPA		transcription regulator	Activated	3,214		1,59E-05	ACACA,AKAP12,BCL2A1,BTG2,CDKN1A,DYNLT3,FASN,FCAR,HMOX1,ICAM1,ID2,IL1RN,ITGAL,ITGAX,LST1,MPO,MT2A,OAS2,PRTN3,PTAFR,RAB31,SPP1 (includes EG:100359743),TANK
MA	CEBPA		transcription regulator		1,819		5,68E-06	ANPEP,ANXA1,ARHGEF5,BTG1,CCND2,CDKN1A,CRADD,CSF2RA,CSF3R,DYNLT3,ELANE,FASN,HMOX1,ITGAM,ITGAX,LGALS1,LITAF,MT2A,MYC,OAS2,PRTN3,RNF144A,SOD1,TBXAS1
MA	CEBPD		transcription regulator				4,98E-02	CSF3R,ITGAM,ITGAX,MYC,PRTN3
MA+Add-El	CEBPD		transcription regulator		0,849		4,96E-02	CCNB1,CCND1,CD14,IL1B,ITGAM
MA	CEBPE		transcription regulator		-0,192		4,75E-03	CSF3R,ELANE,ITGAM,MYC
MA+Add-El	CEBPE		transcription regulator				3,29E-02	CEBPB (includes EG:1051),ELANE,ITGAM
Koor	celecoxib		chemical drug	Activated	2,681		1,54E-05	APP,ATM,ATR,BCL2,CDKN1A,FAS,GADD45A,IGF1R,MDM2,MKI67,ST3GAL3,ST3GAL4,TNFRSF10A,TNFRSF10B,TNFRSF10D
ProH	celecoxib		chemical drug	Activated	2,929		1,92E-04	BAX,BCL2,CDKN1A,DDIT3,FAS,GADD45A,GDF15,HMOX1,MDM2,TNFRSF10A,TNFRSF10B,TNFRSF10D,TRAF4
MA	celecoxib		chemical drug		1,331		8,25E-03	ALOX5,ATM,CASP3,CDKN1A,DNAJB9,FAS,HMOX1,MDM2,TNFRSF10B,TNFRSF10D
MA+Add-El	celecoxib		chemical drug		1,775		2,71E-03	ALOX5,BCL2A1,BIRC5,CCND1,CDKN1A,CHEK1,FAS,MDM2,MKI67,TNFRSF10B,TNFRSF10D
NAR	celecoxib		chemical drug		1,972		2,26E-01	CDKN1A,CHEK1,MKI67,PCNA,TNFRSF10B,TNFRSF10D
SB	celecoxib		chemical drug		1,952		5,42E-03	BIRC5,CHEK1,FAS,GADD45A,MDM2,MKI67,RPA3,TNFRSF10B,TNFRSF10D,TRAIP
SN2	celecoxib		chemical drug		0,263		7,68E-04	BCL2A1,CDKN1A,CFLAR,F3,GDF15,HMOX1,HSPA5,HUS1,MKI67,MMP2,ST3GAL4,TNFRSF10D
Koor	CELF1		translation regulator				3,59E-02	CDKN1A,CEBPB (includes EG:1051)
MA	CELF1		translation regulator				3,51E-02	CDKN1A,HDAC1
MA+Add-El	CELF1		translation regulator				3,50E-02	CDKN1A,CEBPB (includes EG:1051)
MA	cerivastatin		chemical drug				2,98E-02	CDKN1A,DBI,HMOX1,MYC,NFYA,PLAUR,PTMA
MA+Add-El	cerivastatin		chemical drug				2,97E-02	CDKN1A,ITGB2,MYBL2,NET1 (includes EG:10276),S100A8,S100A9,TMSB10/TMSB4X
NAR	cerivastatin		chemical drug		0,140		9,07E-03	CDKN1A,ITGB2,JUN,MYBL2,NET1 (includes EG:10276),PLAT,PLAU,PTMA
SN2	cerivastatin		chemical drug		-1,363		2,69E-03	CCL2,CD40,CDKN1A,DBI,F3,HMOX1,ICAM1,ITGAL,SERPINE1
SN2	cerotic acid		chemical - endogenous mammalian				2,65E-03	IL1A,IL1B
NAR	ceruletide		chemical drug				1,47E-02	MPO,SELP
ProH	cetrorelix		chemical drug				1,46E-02	BAX,BCL2
MA	cetuximab		biologic drug				2,42E-02	PLAUR,STAT3
Add-El	CFLAR		other				3,30E-02	IL8,NFKB1
Add-El	CFTR	1,185	ion channel				7,39E-03	CFTR,IL8,NFKB1
SB	Cg		complex	Inhibited	-3,571		8,50E-04	BLM,CCNE2,CDC6 (includes EG:23834),DTL,EMP1,F2RL1,FAS,HMGA2,MCM10 (includes EG:307126),NPR3 (includes EG:18162),PTGFR,TIPIN,UNG
ProH	Cg		complex		-0,660		2,61E-02	BAX,BCL2,BCL2L1,CCNE2,FAS,ITGAV,PLAU,SLC20A1,TM4SF1,UNG
SN2	Cg		complex		0,682		2,76E-02	ARHGAP22,CCL2,ITGA4,MMP2,NPR3 (includes EG:18162),PHLDA1,SLC20A1,SLC5A5,UNG,UPP1
MA+Add-El	CGP 41251		chemical drug				3,50E-02	FLT3,VIM
ProH+PreH	CGP 41251		chemical drug				3,10E-02	HMOX1,VIM
Add-El	CHCHD6		other				4,26E-02	IMMT
ProH+PreH	CHCHD6		other				4,86E-02	IMMT
ProH+PreH	CHD5		enzyme				4,86E-02	VIM
MA+Add-El	CHEK1	-1,482	kinase				1,68E-02	CDC25A,CDC25B,RRM2
NAR	CHEK1	-1,956	kinase				1,62E-02	CDC25A,PCNA,RRM2
SB	CHEK1	-1,298	kinase		-0,152		1,41E-03	CDC25A,CDC25B,H2AFX,RRM2
MA+Add-El	CHEK2		kinase				7,33E-04	BIRC5,CDKN1A,MDM2,TP53BP2
ProH	CHEK2		kinase				8,83E-03	BAX,CDKN1A,MDM2
SB	CHEK2		kinase				5,82E-04	BIRC5,H2AFX,MDM2,TP53BP2
MA+Add-El	CHFR		enzyme				2,69E-03	KIF22,PLK1
NAR	CHFR	1,363	enzyme				2,62E-03	KIF22,PLK1
ProH+PreH	CHFR		enzyme				2,36E-03	KIF22,PLK1
SB	CHFR		enzyme				2,38E-03	KIF22,PLK1
SN2	CHI3L1		enzyme				2,83E-02	BHLHE40,SERPINE1,SLC39A14,TGFBR2
Koor	chlorambucil		chemical drug				1,33E-03	FAS,TNFRSF10A,TNFRSF10B
MA	chlorambucil		chemical drug				2,42E-02	FAS,TNFRSF10B
MA+Add-El	chlorambucil		chemical drug				2,42E-02	FAS,TNFRSF10B
ProH	chlorambucil		chemical drug		1,961		3,23E-05	BAX,FAS,TNFRSF10A,TNFRSF10B
SB	chlorambucil		chemical drug				2,16E-02	FAS,TNFRSF10B
ProH+PreH	CHMP3		other				4,86E-02	IGF2R
MA+Add-El	cholecalciferol		chemical - endogenous mammalian	Activated	2,930		1,69E-03	ALOX5,BECN1,BIRC5,CD14,CEACAM6,CEBPB (includes EG:1051),ITGAM,TGFBR2,VDR
SN2	cholecalciferol		chemical - endogenous mammalian	Activated	2,200		5,81E-02	CCL2,FCAR,ITGAX,PDGFRB,SERPINE1,TGFBR2
MA+Add-El	cholesterol		chemical - endogenous mammalian		0,169		2,50E-02	ABCA1,ABCA6,CCR2,CD14,GBA,KLF11,STX6
SN2	cholesterol		chemical - endogenous mammalian		1,387		2,09E-03	CCL2,DBI,F3,FASN,ICAM1,ITGAX,NCF2,SCARB1,TIMP1
SN2	choline fenofibrate		chemical drug		-1,177		3,81E-04	CDKN2A,CPT1A,F3,NFKBIA,NR1D1,SERPINE1
ProH+PreH	CHRM1		G-protein coupled receptor				3,45E-03	EGR1,EGR2,FOS
ProH+PreH	CHRM2		G-protein coupled receptor				4,86E-02	EGR1
ProH+PreH	CHRM3		G-protein coupled receptor				2,14E-02	EGR1,FOS
SN2	CHUK		kinase	Activated	2,646		3,08E-05	CCL2,CCNB1,ICAM1,MMP2,NFKB2,NFKBIA,PLK1,RELB,SPP1 (includes EG:100359743)
MA+Add-El	CHUK		kinase		0,468		2,63E-02	CCNB1,CCND1,CDC25A,PLK1,TK1
NAR	CHUK		kinase		-0,391	bias	2,51E-02	CDC25A,PCNA,PLAU,PLK1,TK1
Koor	ciclopirox olamine		chemical drug				4,85E-02	CDK4,CDKN1A
MA+Add-El	ciclopirox olamine		chemical drug				4,15E-03	BIRC5,CDK2,CDKN1A
NAR	ciclopirox olamine		chemical drug				4,01E-03	CDK2,CDK4,CDKN1A
SB	ciclopirox olamine		chemical drug				4,24E-02	BIRC5,CDK2
SN2	cigarette smoke		chemical toxicant	Activated	2,183		3,12E-02	ADM,CDKN1A,CHRNA5,HMOX1,ICAM1,SERPINE1,TIMP1
MA+Add-El	ciglitazone		chemical drug		1,006		2,73E-02	ABCA1,CCND1,CDKN1A,CIITA,CYBB,HLA-DRA,MXD1
SN2	ciglitazone		chemical drug		-0,308		2,38E-03	CCL2,CDKN1A,CFLAR,HLA-DRA,ICAM1,MMP2,MPO,MXD1,SERPINE1
MA+Add-El	CIITA	-1,305	transcription regulator		-1,961		2,12E-02	CCND1,HLA-DPA1,HLA-DQA1,HLA-DRA
SN2	CIITA		transcription regulator				2,07E-02	CD74,HLA-DPA1,HLA-DRA,HLA-DRB1
SN2	cilostazol		chemical drug		-1,192		9,71E-03	CCL2,HMOX1,ICAM1,SERPINE1
MA+Add-El	CINP		other				5,34E-04	CCND1,CDKN1A,CHEK1
NAR	CINP		other				1,47E-02	CDKN1A,CHEK1
MA	ciprofibrate		chemical drug		1,980		4,75E-03	CCND2,MYB,NPC1,NPC2 (includes EG:10577)
SN2	ciprofloxacin		chemical drug				7,68E-03	ICAM1,MMP2
SB	CIRBP		translation regulator				4,88E-02	CCNE1
Koor	cisplatin		chemical drug	Activated	2,995		1,34E-06	ABCC4 (includes EG:10257),BBS9,BCL2,C12orf5,CASP8,CAT,CDKN1A,CUL9,DMXL2,DOCK1,FAS,FASN,FNDC3B,GADD45A,GMDS,HIST1H4A (includes others),IGF1R,KATNB1,LMNA,LRP6,MDM2,MYC,MYCN,NAT10,NREP,PARP1,PAWR,PBX3,PHLDA3,PPM1D,RAD51B,RUNX1,SMOX,SPDYA,SSBP2,STK17A,STK17B,TNFRSF10B,TOP2A,TRIO,WDR4,ZMAT3
MA	cisplatin		chemical drug	Activated	2,875		7,10E-05	ANXA1,ANXA4,ANXA5,BIRC7,CASP1,CASP3,CDKN1A,DRAM1,FADS3,FAS,FASN,G6PD,HIST1H4A (includes others),HMOX1,MBNL2,MDM2,MYC,MYCN,NAT10,PAWR,PIP4K2C,PLK3,PPM1D,PTPRO,RAB22A,RABGAP1,SLC31A1,SLC6A6,SLC7A6,SOD1,STAT3,STK17B,TNFRSF10B,TRIO,UHRF1,XPC,YBX1
ProH	cisplatin		chemical drug	Activated	4,431		4,20E-12	ACTA2,ANXA1,ANXA4,ANXA5,BAX,BCL2,BCL2L1,CARD6,CASP8,CCNG2,CDKN1A,DDB2,DGKA,FANCF,FAS,FASN,FDXR,G6PD,GADD45A,GDF15,GMDS,HIST1H4A (includes others),HMGB1,HMOX1,MDM2,MKRN1,MYC,MYCN,NAT10,NREP,PARP1,PCNXL2,PHLDA3,PIDD,PLEKHM1,PLK1,PLK3,PPM1D,PROCR,RPS27L,SAT1,SESN1,SLC7A6,SMOX,STK17A,TNFRSF10B,TP53I3,TRIM22,UHRF1,WDR4,XPC,YBX1,ZMAT3
MA+Add-El	cisplatin		chemical drug		1,530		1,41E-07	ANXA1,ANXA5,BCL2A1,BIRC5,C12orf5,CARD6,CASP1,CASP8,CCND1,CDC25B,CDKN1A,CHEK1,DEPDC1B,DUSP6,FAS,G6PD,HIST1H4A (includes others),HJURP,HMGB1,IL1B,IL4R,MDM2,MYCN,NREP,PCNXL2,PLK1,PROCR,PTPRO,RAB11FIP1,RAB6A,RRM2,SESN1,SLC6A6,SMOX,STK17B,STMN1,TNFRSF10B,TNFRSF10C,TOP2A,TRIM22,TYMS,UCP2,UHRF1,ZMAT3
NAR	cisplatin		chemical drug		0,604		2,01E-03	CDKN1A,CHEK1,CHFR,DEPDC1B,FXN,HIST1H4A (includes others),HJURP,HMGB1,JUN,MAML2,MPO,MXD4,NAT10,NREP,PARP1,PBX3,PLAT,PLEKHM1,PLK1,RAB11FIP1,RRM2,SESN1,SLC6A6,SOD1,STK17B,STMN1,TNFRSF10B,TOP2A,TYMS,UHRF1,USP3,YBX1
ProH+PreH	cisplatin		chemical drug		1,431		8,57E-04	ANXA5,CCL2,CCNG2,DGKA,DOCK1,DUSP6,EGR1,FADS3,FOS,G6PD,GADD45A,HIST1H4A (includes others),HMGCS1,HMOX1,HSPA5,IL4R,INPP5D,KATNB1,MPO,MTMR3,MX1,NAT10,PDE3B,PHLDA3,PLK1,PMAIP1,PPM1D,RAB27B,RPL13A,SLC6A6,WDR4,YBX1
SB	cisplatin		chemical drug		0,652		8,09E-06	ANXA4,BIRC5,CASP8,CDC25B,CHEK1,DEPDC1B,DGKA,DICER1,FAS,FNDC3B,GADD45A,GMDS,H2AFX,HDGFRP3,HIST1H4A (includes others),HJURP,HMGB1,INPP5D,MDM2,MTMR3,MXD4,NAT10,NOTCH1,NREP,PARP1,PBX3,PLK1,RAD51B,RRM2,SESN1,STK17A,STMN1,TNFRSF10B,TOP2A,TP53I3,TYMS,UHRF1,ZMAT3
SN2	cisplatin		chemical drug		1,502		6,11E-10	ANXA5,BCL2A1,BHLHE41,BIRC7,BTG2,CAT,CCL2,CDKN1A,CDKN2A,CFLAR,F3,FASN,FXN,G6PD,GDF15,GMDS,HIST1H4A (includes others),HJURP,HMGB1,HMOX1,HSPA5,ICAM1,IFITM1,IL1A,IL1B,IL6ST,LMNA,LPIN1,LRMP,MAML2,MPO,MYCN,NAT10,NOTCH1,NREP,PARP1,PDCD6,PLEKHM1,PLK1,SAT1,SERPINE1,SESN1,STK17B,THBS1,TIMP1,TOP2A,TYMS,UHRF1,USP6NL
ProH+PreH	cis-urocanic acid		chemical drug		-0,152		2,01E-02	NCF2,PMAIP1,PPIF,ZNF165
MA+Add-El	CKS1B	-1,451	other				1,50E-02	CDK1,CKS1B
NAR	CKS1B	-2,012	other				1,47E-02	CDK1,CKS1B
SB	CKS1B	-1,256	other				1,34E-02	CDK1,CKS1B
MA+Add-El	CKS2		kinase				2,69E-03	CCNB1,CDK1
SB	CKS2	-1,162	kinase				2,38E-03	CCNB1,CDK1
MA+Add-El	CLCA2		ion channel				2,15E-02	CASP8,CDKN1A,VIM
ProH	CLCA2		ion channel				2,06E-02	CASP8,CASP9,CDKN1A
ProH+PreH	CLDN7		other		-0,971		3,00E-02	CEACAM6,FADS3,HIST2H2AC,MRPS17,MX1,PHGDH,PRNP,SYTL2,TIMP2,TPRG1L,WIPI1
SN2	CLDN7		other		-0,194		4,31E-02	ABLIM1,C1S,F3,LGALS3,LIMA1,MLEC,MT1A,MT1X,MT2A,PHGDH,RPP40
Koor	clobetasol propionate		chemical drug				2,48E-02	ABCC1,GCLC
ProH+PreH	clodronic acid		chemical drug				4,86E-02	HMOX1
MA	clomipramine		chemical drug				4,75E-02	SLC2A3,WIPI1
SN2	clopidogrel		chemical drug				7,68E-03	CCL2,F3
Koor	CLTC		other				3,59E-02	CDKN1A,RRM2B
MA+Add-El	CLTC		other				3,50E-02	CDKN1A,RRM2B
ProH	CLTC		other				3,40E-02	CDKN1A,RRM2B
ProH+PreH	CLTC		other				3,10E-02	HLA-A,PMAIP1
SN2	CLTC		other				2,42E-03	CD74,CDKN1A,RRM2B
ProH+PreH	cocaine		chemical drug	Inhibited	-2,606		1,75E-03	CCL2,EGR1,ENO2,FOS,FOSB,IFIT1,JUNB,MX1
Add-El	cocaine		chemical drug		-0,585		4,88E-02	CXCL2,IL8,NFKB1,OAS1,PDYN
Add-El	Cofilin		group				4,26E-02	MYC
ProH+PreH	COL10A1		other				4,86E-02	HSPA5
Add-El	COL18A1		other		1,195		3,80E-02	CCNDBP1,ID3,MAPK1,MYC,NRP1 (includes EG:18186),PDCD5,THBS1
SN2	COL18A1		other		0,194		1,36E-03	CCL2,CD34,CDH5,EFNA1,EPHB4,ETS1,F3,ICAM1,MMP2,SERPINE1,THBS1
MA+Add-El	COL1A1		other				4,74E-02	CLIC4,CXCR4
SN2	COL1A1		other				4,68E-02	CCL2,ICAM1
SB	COL4A2		other				4,88E-02	FAS
Add-El	colfosceril palmitate		chemical - endogenous mammalian				4,26E-02	IL8
SN2	Collagen type IV		complex	Activated	2,000		9,71E-03	CCL2,MMP2,SERPINE1,THBS1
MA+Add-El	Collagen Type VI		complex				7,78E-03	CCNB1,CCND1
SB	combretastatin A-4 phosphate		chemical drug				4,88E-02	CCNB1
Koor	Congo Red		chemical toxicant				1,54E-02	APP,HTT
ProH	COPS5		transcription regulator				1,46E-02	BAX,CDKN1A
SN2	CP-55940		chemical reagent				1,24E-02	BTG2,CCL2,NFKBIA
SN2	CpG ODN 2006		chemical reagent		0,998		1,09E-02	BIRC3,CCL2,CD40,ICAM1,IL1B,NFKB2
Koor	CR2		transmembrane receptor				1,54E-02	BCL2,FAS
MA+Add-El	CR2		transmembrane receptor				1,50E-02	FAS,IL1B
ProH	CR2		transmembrane receptor				1,46E-02	BCL2,FAS
SN2	CR2		transmembrane receptor				1,48E-02	CFLAR,IL1B
MA+Add-El	Creb		group		1,969		3,05E-01	ANTXR2,CCND1,CDKN1A,CPT1A,FCER1G,SKIL
MA	CREB3L2		other				3,51E-02	SEC23A,SEC23B
ProH	CREBBP		transcription regulator		1,981		2,96E-01	BCL2,CDKN1A,CKM,MDM2,MYC
SB	CREB-NFkB		complex				4,88E-02	SERPINB2
MA+Add-El	CRH		other		1,166		2,63E-02	CCNA2,IL1B,IL1RN,KRT14,VDR
ProH+PreH	crizotinib		chemical drug				4,86E-02	VIM
MA+Add-El	CRP		other	Activated	2,202		1,36E-03	IL1RN,IL6R,ITGAM,PRKCB,S100A12
SN2	CRP		other		1,953		9,71E-03	CD40,IL1RN,PRKCB,SERPINE1
ProH+PreH	CRTC1		transcription regulator				4,86E-02	NQO1
Koor	CRTC2		other	Inhibited	-2,000	bias	1,86E-03	CDK6,MYC,SMARCA2,SMARCA4
Add-El	CRTC2		other				9,84E-03	MYC,SMARCA2,SMARCA4
ProH	CRTC2		other				1,61E-02	CDK6,MYC,SMARCA4
Add-El	CSDE1		enzyme				4,26E-02	MYC
MA+Add-El	CSE1L		transporter				3,50E-02	CCNB1,RRM2B
ProH	CSE1L		transporter				3,40E-02	RRM2B,TP53I3
SB	CSE1L	-1,124	transporter				2,07E-03	CCNB1,RRM2B,TP53I3
SN2	CSE1L		transporter				3,46E-02	CCNB1,RRM2B
MA+Add-El	CSF1		cytokine	Activated	2,160		1,57E-02	CCND1,CD97,CDKN1A,FAS,FCER1G,FCGR2A,IL1B,STX6
ProH	CSF1		cytokine		1,062		1,24E-03	BAX,CDKN1A,FAS,FCER1G,FCGR2A,GDF15,ITGAV,MYC,PLAU,STX3
SN2	CSF1		cytokine		1,964		2,23E-01	ACP5,CDKN1A,GDF15,IL1B,MPO
Koor	CSF1R		kinase				4,85E-02	CDKN1A,MYC
MA	CSF1R		kinase				4,75E-02	CDKN1A,MYC
MA+Add-El	CSF1R		kinase				4,74E-02	CCND1,CDKN1A
NAR	CSF1R		kinase				4,63E-02	CDKN1A,JUN
ProH	CSF1R		kinase				4,61E-02	CDKN1A,MYC
ProH+PreH	CSF1R		kinase				4,20E-02	FOS,JUNB
MA	CSF2		cytokine	Activated	2,210	bias	7,75E-05	ALOX5,ATM,CASP1,CD276,CD33,CD63,CD86,CDKN1A,CLEC7A,CSF2RA,CTSC,FAS,GCLM,GK,IL3RA,ITGAX,MDM2,MKNK1,MYC,NFE2,PDE1B,SGK1,TLR1
MA+Add-El	CSF2		cytokine	Activated	2,912		1,95E-08	ALOX5,BIRC5,CASP1,CD14,CD1B,CD1C,CD33,CD86,CD97,CDKN1A,CIITA,CLEC7A,CXCR4,CYBB,DUSP6,FAM65B,FAS,FPR2,HMGB1,IL1B,IL1RN,IL3RA,MDM2,MKNK1,NRP1 (includes EG:18186),SLC1A5,TLR1,TNFRSF9,UPP1,VDR
ProH	CSF2		cytokine	Activated	2,076		1,10E-03	BAX,BCL2,BCL2L1,CD33,CD63,CD86,CDKN1A,CLEC7A,CTSC,FAS,GCLM,GDF15,GK,HMGB1,ILF3,MDM2,MKNK1,MYC,ODC1,PDE1B
SN2	CSF2		cytokine	Activated	2,819		2,40E-05	ACP5,CCL2,CD40,CDKN1A,GDF15,GK,HBEGF,HMGB1,ICAM1,ICOSLG,IL1B,IL1RN,ITGA4,ITGAX,LTB,MKNK1,MMP2,MPO,NFKB2,NFKBIA,ODC1,SCN9A,TNFSF8,UPP1
Add-El	CSF2		cytokine		-0,564		2,72E-02	CD33,CD63,CD86,CSF1R,DUSP6,FAM65B,FCGR2B,HSPH1,IL8,ILF3,MKNK1,MYC,NRP1 (includes EG:18186),OSM
NAR	CSF2		cytokine		0,478	bias	4,91E-02	CDKN1A,CSF2RB,GCLM,HMGB1,HSPH1,ILF3,ITGAX,MKNK1,MPO,ODC1,PDE1B,SCN9A,SLC1A5,TLR1,XBP1 (includes EG:140614)
MA+Add-El	CSF3		cytokine		1,958		2,97E-04	BIRC5,C3AR1,CD44,CXCR4,DUSP6,FPR1,HLA-DPA1,HLA-DQA1,HLA-DRA,IL1RN,ITGAM,ITGB2,PLCB2,PRKCB
ProH+PreH	CSF3		cytokine		0,652		3,66E-02	CAPG,CTSD,DUSP6,FOS,HMOX1,PRKCB,PRTN3,S100P,SOCS1
SN2	CSF3		cytokine		1,161		4,64E-06	ARHGEF10,BIRC3,CEACAM8,CX3CR1,ETS1,FPR1,HLA-DPA1,HLA-DRA,HLA-DRB1,HMOX1,ICAM1,IL1RN,MMP2,ODC1,PRKCB,PRTN3,RGS1
MA	CSF3R	-1,314	transmembrane receptor				7,80E-03	CSF3R,ITGAM
MA+Add-El	CSF3R		transmembrane receptor				7,78E-03	CD14,ITGAM
SB	CSH1/CSH2		other				4,88E-02	FOXM1
MA	c-Src		group				2,42E-02	ASAH1,HMOX1
ProH	c-Src		group				2,35E-02	ASAH1,HMOX1
ProH+PreH	c-Src		group				2,14E-02	ASAH1,HMOX1
SN2	CTGF		growth factor		1,491		6,72E-03	BCL2A1,CFLAR,MMP2,SERPINE1,TIMP1
Add-El	CTNNB1		transcription regulator		-1,959		1,00E00	ALDH1A1,CTNNA2,ID3,IL8,ILF3,LGALS3,MYC,PPP3CA,SNRNP70
MA	CTSB	1,347	peptidase		0,927	bias	1,77E-03	CTSB,EIF2AK3,MYC,PLAUR
MA	CTSC	1,283	peptidase				1,51E-02	ELANE,PRTN3
SN2	CTSC		peptidase				1,48E-02	CTSG,PRTN3
SN2	CTSG	-1,795	peptidase				1,48E-02	CCL2,FPR1
Koor	CUL1		enzyme				7,98E-03	CCND2,SKP2 (includes EG:27401)
Koor	CUL4A		other				7,98E-03	CAT,CDKN1A
SN2	CUL4A		other				7,68E-03	CAT,CDKN1A
NAR	CUL4B		other				2,60E-02	HSPA9,PRDX3,SOD1
MA	curcumin		chemical drug	Activated	2,823		3,67E-04	ALOX5,CASP3,CCND2,CDK6,CDKN1A,CSNK1A1,CTNNA1,DNAJB1,FAS,FOSL2,FTH1 (includes EG:14319),FTL,GSR,HMOX1,IL10RB,MDM2,MYC,PAK1,PIGF,SOD1,SPTLC1,STAT3,STXBP3,TNFRSF10B,TOB1
Koor	curcumin		chemical drug		1,437	bias	4,69E-03	ABCC1,ACO1,BCL2,CCND2,CDK4,CDK6,CDKN1A,CEBPB (includes EG:1051),FAS,HSP90B1,MDM2,MTHFD1,MTOR,MYC,PRPS2,SCARB1,SERPINB1,SLC37A4,TNFRSF10A,TNFRSF10B,TOB1,TOP2A
MA+Add-El	curcumin		chemical drug		0,558		8,42E-04	ABCA1,ALOX5,BIRC5,CCNB1,CCND1,CCND2,CDK1,CDK6,CDKN1A,CEBPB (includes EG:1051),CSNK1A1,CXCR4,FAS,FTL,GSTP1,HMGB1,IL10RB,IL1B,MDM2,PAK1,TNFRSF10B,TOB1,TOP2A,WEE1
NAR	curcumin		chemical drug		0,615		2,65E-02	CDK1,CDK4,CDK6,CDKN1A,GSTP1,HDAC2,HMGB1,HSP90B1,IL10RB,JUN,LSP1 (includes EG:16985),MLH1,MTHFD1,PLAU,SLC37A4,SOD1,TNFRSF10B,TOP2A,WEE1
ProH	curcumin		chemical drug		1,858		2,86E-04	BAX,BCL2,BCL2L1,CCND2,CDK6,CDKN1A,CLIC1,DDIT3,FAS,FTH1 (includes EG:14319),FTL,GSR,HDAC2,HMGB1,HMOX1,IL10RB,MDM2,MTHFD1,MYC,PLAU,STXBP3,TNFRSF10A,TNFRSF10B,TOB1,WEE1
SN2	curcumin		chemical drug		0,241		7,08E-06	BIRC3,CCL2,CCNB1,CDK6,CDKN1A,CFLAR,CYP1A1 (includes EG:13076),ETS1,F3,FTH1 (includes EG:14319),FTL,GSR,HMGB1,HMOX1,HSP90B1,HSPA1A/HSPA1B,ICAM1,IGFBP4,IL1B,MMP2,MTHFD1,NFKBIA,NOTCH1,OLR1,SCARB1,SLC37A4,TOP2A,WEE1,ZMYND8
Koor	CUX1		transcription regulator				7,30E-03	CAD,CDKN1A,HIST1H1B,HIST1H4A (includes others),POLA1
MA+Add-El	CUX1		transcription regulator				6,91E-03	CDKN1A,CYBB,HIST1H1B,HIST1H4A (includes others),POLA1
NAR	CUX1		transcription regulator				1,45E-04	CAD,CCNE2,CDKN1A,HIST1H1B,HIST1H4A (includes others),POLA1,RACGAP1
ProH	CUX1		transcription regulator				6,47E-03	CAD,CCNE2,CDKN1A,HIST1H4A (includes others),POLA1
SB	CUX1		transcription regulator				1,07E-04	CAD,CCNE2,ECT2,HIST1H1B,HIST1H4A (includes others),POLA1,RACGAP1
SN2	CV 3988		chemical reagent				3,46E-02	CCL2,ICAM1
SN2	CX3CL1		cytokine				7,68E-03	HMOX1,ICAM1
SB	CXCL1		cytokine				4,88E-02	CXCR2
MA+Add-El	CXCL12		cytokine		1,816		1,83E-03	ARPC4,CCND1,CD33,CD44,CDK2,CXCR4,HCLS1,HIPK3,IFNAR2,MSH6,PRKCD,RAP1A,TNFRSF10B,TNFRSF10C,TNFRSF10D,VIM
ProH	CXCL12		cytokine		0,434		4,02E-03	ACTA2,BAX,BCL2,BCL2L1,CD33,CD82,GSR,HCLS1,HNRNPD,MYC,PLAU,TNFRSF10A,TNFRSF10B,TNFRSF10D,XRCC5
SN2	CXCL12		cytokine		1,589		4,81E-02	ACP5,CANX,CCL2,CD9,GSR,HNRNPD,ICAM1,IFNGR2,ITGAL,ITGAX,MSH6,TNFRSF10D
Koor	CXCR1		G-protein coupled receptor				6,63E-03	APP,BCL2,CDK4
ProH	CXCR1		G-protein coupled receptor				6,12E-03	BAX,BCL2,BCL2L1
Koor	CXCR4		G-protein coupled receptor		1,192	bias	3,97E-02	MYC,TNFRSF10A,TNFRSF10B,TNFRSF10D
MA+Add-El	CXCR4	-1,913	G-protein coupled receptor		0,808		1,45E-03	CCND1,CXCR4,ID2,TNFRSF10B,TNFRSF10C,TNFRSF10D
ProH	CXCR4		G-protein coupled receptor		0,739		7,75E-03	ID2,MYC,TNFRSF10A,TNFRSF10B,TNFRSF10D
SN2	CXCR4		G-protein coupled receptor		0,152		8,05E-03	CCL2,CD9,F3,ID2,TNFRSF10D
SN2	CYBA		enzyme				3,46E-02	EPAS1,SERPINE1
MA+Add-El	cyclic AMP		chemical - endogenous mammalian	Activated	2,473		9,56E-02	ANTXR2,CD86,CDC37,CDKN1A,CEBPB (includes EG:1051),IL1B,IL1RN,RXRA,SERPINB2,TK1,TNFRSF10B
SN2	cyclic AMP		chemical - endogenous mammalian		0,079		4,81E-02	CCL2,CDKN1A,F3,HBEGF,IL1B,IL1RN,OAT,ODC1,PDE4D,SERPINB2,SERPINE1,SLC37A4
Koor	Cyclin A		group				1,33E-03	CDKN1A,HIST1H1B,HIST1H4A (includes others)
MA	Cyclin A		group				2,42E-02	CDKN1A,HIST1H4A (includes others)
MA+Add-El	Cyclin A		group				3,44E-05	CDK1,CDKN1A,HIST1H1B,HIST1H4A (includes others)
NAR	Cyclin A		group				3,28E-05	CDK1,CDKN1A,HIST1H1B,HIST1H4A (includes others)
ProH	Cyclin A		group				2,35E-02	CDKN1A,HIST1H4A (includes others)
ProH+PreH	Cyclin A		group				2,14E-02	HIST1H1B,HIST1H4A (includes others)
SB	Cyclin A		group				1,08E-03	CDK1,HIST1H1B,HIST1H4A (includes others)
SN2	Cyclin A		group				1,26E-03	CD34,CDKN1A,HIST1H4A (includes others)
MA	Cyclin D		group				7,80E-03	CASP3,MIR17HG
MA+Add-El	Cyclin D		group				7,78E-03	MIR17HG,MYBL2
NAR	Cyclin D		group				7,59E-03	MIR17HG,MYBL2
MA+Add-El	Cyclin E		group				1,68E-02	CDC6 (includes EG:23834),CDK1,CDKN1A
NAR	Cyclin E		group		-1,982		1,69E-03	CDC6 (includes EG:23834),CDK1,CDKN1A,RBL1
SB	Cyclin E		group				1,42E-02	CDC6 (includes EG:23834),CDK1,RBL1
MA	cycloheximide		chemical reagent	Inhibited	-2,261		4,74E-02	AHR,B2M,CDKN1A,FAS,GCLC,GCLM,HMOX1,MYC,PLAUR,PTPN13,RSAD2,SERPINB10,SERPINB2,TGFBR1,TNFAIP2,TNFRSF10B
MA+Add-El	cycloheximide		chemical reagent		-0,766		2,53E-02	CCND1,CD44,CDKN1A,CXCR4,DTYMK,FAS,IL1B,IL1RN,IL4R,PLK1,RXRA,SERPINB2,TGFBR1,TGFBR2,TK1,TNFRSF10B,TYMS
ProH	cycloheximide		chemical reagent		-1,977		7,45E-02	BAX,CDKN1A,CKM,EIF4G1,FAS,GCLC,GCLM,HEXA,HMOX1,MYC,PLAU,PLK1,SERPINB2,TNFRSF10A,TNFRSF10B
ProH+PreH	cycloheximide		chemical reagent		-1,625		6,84E-03	APBB1IP,CCL2,EEF1A1,EGR1,FOS,FOSB,GCLM,HMOX1,IFIT1,IL4R,IL7R,IRS2,PGK1,PLK1,PMAIP1,RBM3,RXRA,SIRT2
SN2	cycloheximide		chemical reagent		-0,269		2,69E-06	APBB1IP,BIRC3,CCL2,CDKN1A,CFLAR,CYP1A1 (includes EG:13076),ERG,HBEGF,HMOX1,ICAM1,IL1A,IL1B,IL1RN,IL7R,MMP2,NFKBIA,PLK1,RELB,SCARB1,SERPINB10,SERPINB2,SERPINE1,TGFBR2,THBS1,TIMP1,TNIP1,TYMS
SN2	cyclophosphamide		chemical drug				2,11E-02	CAT,CDKN2A,KITLG
ProH+PreH	cyclopiazonic acid		chemical - endogenous non-mammalian				4,20E-02	EGR1,FOS
ProH	cyclosporin A		biologic drug		0,905		9,95E-03	ACTA2,BCL2,BCL2L1,CARD8,CBLB,CD86,CDKN1A,DGKA,FAS,HMOX1,HSPD1,ID3,KIAA0430,MTHFS,MYC,ODC1,PA2G4,PRF1,SDCBP,SRSF1
ProH+PreH	cyclosporin A		biologic drug		1,924		2,34E-02	ACPP,CCL2,DGKA,EGR1,EIF4A3,FOS,HMOX1,HSPA5,IL16,ITGAL,KIAA0430,PA2G4,PAM,PDE3B,RXRA,SRSF1,TAF1A,XAF1
SN2	cyclosporin A		biologic drug		-1,023		1,13E-08	ABLIM1,ALAS1,CASP2,CCL2,CD200,CD40,CD6,CDKN1A,CFLAR,CX3CR1,F3,FKBP5,HMOX1,HSPA5,HSPD1,HTATSF1,ICAM1,IL1A,IL1B,ITGAL,ITGB7,KIAA0430,MMP2,NFKBIA,ODC1,PA2G4,PASK,PRF1,PRKACB,SERPINE1,SMTN,SPP1 (includes EG:100359743),TIMP1,TNFRSF12A
ProH+PreH	cyclothiazide		chemical drug				4,86E-02	EGR1
Add-El	CYFIP2		other				4,26E-02	KRAS
Add-El	CYP		group				4,26E-02	CD86
NAR	CYP1B1		enzyme		-1,980		1,12E-03	CCNE1,MCM4,RAD51,SKP2 (includes EG:27401)
SB	CYP1B1		enzyme				1,07E-02	CCNE1,MCM4,RAD51
Koor	CYP2E1		enzyme				1,54E-02	CAT,GCLC
MA	CYP2E1		enzyme				1,51E-02	GCLC,HMOX1
ProH	CYP2E1		enzyme				1,46E-02	GCLC,HMOX1
SN2	CYP2E1		enzyme				1,48E-02	CAT,HMOX1
MA	CYP3A4		enzyme				2,69E-03	GCLC,HMOX1
ProH	CYP3A4		enzyme				2,60E-03	GCLC,HMOX1
ProH	CYR61		other		1,210		2,19E-02	BAX,CDKN1A,ITGAV,MYC,PLAU
SN2	CYR61		other				2,27E-02	CCL2,CDKN1A,IL1B,SERPINE1,TIMP1
MA	cysteamine		chemical drug				2,42E-02	CTSB,HMOX1
ProH+PreH	cysteamine		chemical drug				2,14E-02	CTSB,HMOX1
SN2	cysteamine		chemical drug				2,39E-02	CTSB,HMOX1
MA	cytarabine		chemical drug	Activated	2,219	bias	6,94E-03	CDKN1A,FAS,MDM2,TNFRSF10B,TP53INP1
ProH	cytarabine		chemical drug	Activated	3,268		7,80E-09	BAX,BCL2,CDKN1A,FAS,FDXR,GADD45A,MDM2,PRF1,SESN1,TNFRSF10B,TP53INP1
Koor	cytarabine		chemical drug		2,000	bias	1,87E-06	BCL2,CDKN1A,FAS,GADD45A,MDM2,SESN2,TNFRSF10B,TOP2A,TP53INP1
MA+Add-El	cytarabine		chemical drug		1,549		1,56E-04	CDKN1A,FAS,MDM2,SESN1,TNFRSF10B,TOP2A,TP53INP1
NAR	cytarabine		chemical drug		1,237	bias	1,08E-03	CDKN1A,GPR132,SESN1,TNFRSF10B,TOP2A,TP53INP1
SB	cytarabine		chemical drug		1,549		1,07E-04	FAS,GADD45A,MDM2,SESN1,TNFRSF10B,TOP2A,TP53INP1
SN2	cytarabine		chemical drug		-1,103		3,26E-02	CDKN1A,PRF1,SESN1,TOP2A
Koor	cytidylyl-3'-5'-guanosine		chemical reagent				2,48E-02	CD86,PRDM1
MA+Add-El	cytidylyl-3'-5'-guanosine		chemical reagent				2,42E-02	CD86,IL1B
ProH+PreH	DAB2	1,187	other				6,84E-03	DAB2,FOS
NAR	DACH1		transcription regulator		0,000	bias	1,18E-02	CCNE2,CDC25A,CDKN1A,JUN
Koor	dacinostat		chemical drug		1,990	bias	1,28E-02	BCL2,CDKN1A,TNFRSF10A,TNFRSF10B
MA+Add-El	dacinostat		chemical drug		1,962		1,23E-02	BIRC5,CDKN1A,TK1,TNFRSF10B
ProH	dacinostat		chemical drug		1,447		1,68E-03	BCL2,BCL2L1,CDKN1A,TNFRSF10A,TNFRSF10B
MA+Add-El	danusertib		chemical drug				2,69E-03	CCNB1,CDKN1A
SN2	danusertib		chemical drug				2,65E-03	CCNB1,CDKN1A
Add-El	dapsone		chemical drug				4,26E-02	IL8
Koor	daunorubicin		chemical drug		0,106	bias	4,93E-03	ABCC1,ABCC4 (includes EG:10257),CDKN1A,MDM2,MYC
MA	daunorubicin		chemical drug				2,50E-02	CDKN1A,MDM2,MYC,TAP2
MA+Add-El	daunorubicin		chemical drug				2,49E-02	CDKN1A,IL1B,MDM2,TAP2
ProH	daunorubicin		chemical drug		1,165		6,41E-04	ABCA7,BAX,BCL2L1,CDKN1A,MDM2,MYC
Koor	DAXX		transcription regulator				2,78E-02	BCL2,CASP8,CDKN1A
MA+Add-El	DAXX		transcription regulator				2,69E-02	CASP8,CCND1,CDKN1A
ProH	DAXX		transcription regulator				2,58E-02	BCL2,CASP8,CDKN1A
Add-El	DCLK1		kinase				4,28E-02	KRAS,MYC
SN2	DCN		other		0,780		1,32E-03	CDKN1A,ENG,MMP2,SEMA3A,THBS1
Koor	DDB2		other				4,85E-02	CAT,CDKN1A
SN2	DDB2		other				4,08E-03	CAT,CDKN1A,CFLAR
SB	DDIT3		transcription regulator				4,72E-02	HSPD1,SOD2,TNFRSF10B
ProH	DDR1		kinase				3,40E-02	BCL2L1,CDKN1A
SN2	DDR1		kinase				3,46E-02	CDKN1A,CDKN2A
Koor	DDX17	-1,559	enzyme				3,59E-02	CDKN1A,MYC
MA	DDX17		enzyme				3,51E-02	CDKN1A,MYC
MA+Add-El	DDX17		enzyme				3,50E-02	CCND1,CDKN1A
NAR	DDX17		enzyme				3,42E-02	CDKN1A,JUN
ProH	DDX17		enzyme				3,40E-02	CDKN1A,MYC
Koor	DDX5		enzyme				3,59E-02	CDKN1A,MYC
MA	DDX5		enzyme				3,51E-02	CDKN1A,MYC
MA+Add-El	DDX5		enzyme				3,50E-02	CCND1,CDKN1A
NAR	DDX5		enzyme				3,42E-02	CDKN1A,JUN
ProH	DDX5		enzyme				2,36E-03	BAX,CDKN1A,MYC
MA+Add-El	decitabine		chemical drug	Activated	2,488		1,05E-03	ALOX5,APAF1,CASP8,CCNA2,CCND1,CCND2,CD44,CDK1,CDKN1A,CEACAM6,CXCR4,DNMT1,FAS,GLRX,GSTP1,HELLS,HPSE,IPCEF1,KRT16,MKI67,MSH6,NQO1,PTPRO,RASSF2,RRM2B,TGFBR1,TGFBR2,TIGD1,TMSB10/TMSB4X,TNFRSF10C,TNFRSF10D,TNFRSF9,TOP2A,VIM,WHSC1
ProH	decitabine		chemical drug	Activated	3,869		1,92E-01	ANXA2,CASP8,CASP9,CCNA1,CCNA2,CCND2,CCNG2,CDKN1A,FAS,FDXR,GDF15,GLRX,HNRNPD,HPSE,ITGAV,MGST3,MYC,NQO1,RRM2B,SAT1,SPARC,TFAP4,TNFRSF10D,TUBA4A
SN2	decitabine		chemical drug		1,508		4,48E-06	AKAP12,BIRC3,CCNA2,CD79B,CD9,CDKN1A,CDKN2A,CYP1A1 (includes EG:13076),EPHB4,FBN2 (includes EG:14119),GDF15,GPR85,HBEGF,HLA-DRB3,HNRNPD,HSPA1A/HSPA1B,IFI16,IFITM1,IL7R,IPCEF1,ITGA4,LGALS3,MKI67,MMP2,MSH2,MSH6,NDRG1,NFKBIA,OAS1,PTPN6,RASSF2,RASSF5,RRM2B,SAT1,SCARB1,SLC30A1,SPP1 (includes EG:100359743),SYK,TGFBR2,THBS1,TNFRSF10D,TOP2A
Koor	deferoxamine		chemical drug	Activated	2,145	bias	1,07E-03	APP,BACH1,BCL2,CCND2,CDKN1A,GADD45A,GYPA,HTT,MDM2,MX2,MYCN,PROM1,SHMT1,TNFRSF10B
SN2	deferoxamine		chemical drug	Activated	2,690		2,28E-09	ADM,CCNB1,CDKN1A,CYTH1,ECM1,EPAS1,ESRRG,F3,GDF15,HMOX1,HSPA1A/HSPA1B,ICAM1,IFI16,ITGB7,MMP2,MX2,MYCN,NDRG1,SERPINE1,SHMT1,SLC5A5,SPP1 (includes EG:100359743),TSC22D1
MA	deferoxamine		chemical drug		1,844		3,00E-04	BACH1,CCND2,CD59 (includes EG:25407),CDKN1A,HMOX1,HSPA13,MDM2,MX2,MYCN,PKM,PLAUR,RSAD2,SLC2A3,TNFRSF10B,WT1
MA+Add-El	deferoxamine		chemical drug		1,956		1,89E-02	CCNB1,CCND1,CCND2,CDK2,CDKN1A,MAPK14,MDM2,MYCN,PKM,SHMT1,TNFRSF10B
ProH	deferoxamine		chemical drug		1,864		2,42E-03	BCL2,CCND2,CD59 (includes EG:25407),CDKN1A,GADD45A,GDF15,HMOX1,LDHA,MDM2,MYCN,TEC (includes EG:21682),TNFRSF10B,WT1
ProH+PreH	deferoxamine		chemical drug		-0,588		2,97E-02	CD59 (includes EG:25407),EGR1,FOS,GADD45A,HMOX1,LDHA,PGK1,PKM,PMAIP1,TEC (includes EG:21682)
SB	deferoxamine		chemical drug		1,461		1,25E-02	BACH1,CCNB1,CCNE1,CDK2,GADD45A,IFI16,LDHA,MAPK14,MDM2,SHMT1,TNFRSF10B
SN2	defibrotide		biologic drug				7,68E-03	F3,SERPINE1
MA+Add-El	dehydroepiandrosterone sulfate		chemical - endogenous mammalian				2,42E-02	CCND1,CDK2
NAR	dehydroepiandrosterone sulfate		chemical - endogenous mammalian				1,24E-03	CDK2,CDK4,PCNA
SN2	dehydroisoandrosterone		chemical - endogenous mammalian				1,20E-02	CYP1A1 (includes EG:13076),ECM1,FKBP5,ICAM1
MA+Add-El	delta-9-tetrahydrocannabinol		chemical drug				1,35E-02	CXCR4,DUSP6,HIST1H4A (includes others),HIST2H2BE (includes others),TAP2
ProH	deoxycholate		chemical - endogenous mammalian				4,12E-02	BAX,DDIT3,PLAU,TNFRSF10B
MA+Add-El	deoxynivalenol		chemical toxicant				4,74E-02	CCNB1,IL1B
SN2	deoxynivalenol		chemical toxicant				4,08E-03	CCNB1,FBN1,IL1B
ProH+PreH	DETA-NONOate		chemical reagent		1,063		5,00E-02	DGKA,FOS,HMOX1,PDE3B
SB	DEVD-Cho		chemical reagent				4,88E-02	CCNE1
MA+Add-El	dexamethasone		chemical drug	Activated	2,755		7,43E-06	ABHD2,AKAP13,ANXA1,ASPH,BIRC5,C12orf5,C3AR1,CCDC102B,CCNA2,CCND1,CCND2,CCR2,CD1C,CD44,CD86,CDK2,CDKN1A,CEACAM6,CEBPB (includes EG:1051),CENPO,CES1,CHD4,CLIC4,CPD,CPEB4,CSNK1A1,CTNNAL1,CYBB,DHFR,DTYMK,FGD4,FKBP5,FTL,G6PD,GPR65,GRK5,HLA-DMA,HLA-DPB1,HMGB1,ID2,IFNAR2,IFNGR1,IL18R1,IL1B,IL1RN,IL4R,IL6R,ILF2,ITPR1,KIF4A,KIFC1,KIT,KRT17,LITAF,MAP2K1,MCM4,MGAM,NCAPH,NEIL3,NET1 (includes EG:10276),NREP,N…
NAR	dexamethasone		chemical drug	Activated	2,718		8,23E-02	ACACA,AKAP13,CASP6,CCNA2,CDCA7L,CDK2,CDK4,CDKN1A,CENPO,CTNNAL1,CTSB,DHFR,DHX9,DTYMK,DUSP16,FKBP4,FKBP5,FMNL1,FOXO3,GCLM,HDAC2,HMGB1,HMGN2,ILF2,ILF3,IQGAP1,IRF1,JUN,KIF14,KIF4A,KIFC1,KRT17,LITAF,LSP1 (includes EG:16985),MCM4,MGAM,MORF4L2,NCAPH,NEIL3,NET1 (includes EG:10276),NREP,NUF2,ODC1,PFAS,PLAT,PLAU,PRDX6,RACGAP1,SKA3,SOAT1,STIL,TGFBR2,TMEM97,TNFRSF10B,USP13,XBP1 (includes EG:140614),XYLB
MA	dexamethasone		chemical drug		1,310		5,15E-03	ABHD2,AKAP13,ALCAM,ALDH4A1,ANXA1,ASPH,ATP13A3,BCKDHA,CASP3,CCND2,CD59 (includes EG:25407),CD86,CDKN1A,CES1,CPEB4,CSNK1A1,CTSB,DAPK1,EDEM1,ENC1,FTH1 (includes EG:14319),FTL,G6PD,GCLC,GCLM,GNS,GPR65,GTF2I,HDAC1,HLA-DOB,IFNGR1,IL6R,IQGAP1,ITGAV,ITPR1,KCNJ15,KIT,KRT17,LGALS3,LITAF,MAP2K1,MFGE8,MPPE1,MYB,MYC,PADI2,PFAS,PHTF2,RANBP9,RFX2,SCARB2,SEC14L1,SERPINB2,SGK1,SLA,SLC2A3,SLC46A3,SLC7A6,SPTBN1,ST3…
ProH	dexamethasone		chemical drug		1,332		7,85E-03	ACACA,ACSL1,ACTA2,ANXA1,BAX,BCL2,BCL2L1,CASP6,CASP9,CCNA2,CCND2,CD59 (includes EG:25407),CD86,CDKN1A,CDV3,CES1,CNTF,CPEB4,DDIT3,DEDD,FKBP4,FTH1 (includes EG:14319),FTL,G6PD,GADD45A,GCLC,GCLM,GDF15,HDAC2,HMGB1,ID2,IFRD1,IL18 (includes EG:16173),ILF2,ILF3,ITGAV,KIT,LDHA,LITAF,LPAR1,METTL7A,MFGE8,MTHFS,MYC,NAGK,NREP,ODC1,PFAS,PLAU,RNPS1,SCARB2,SDS,SERPINB2,SLC46A3,SLC7A6,SPARC,SRRM1,TGIF2,TMEM97,TNF…
ProH+PreH	dexamethasone		chemical drug		1,278		4,01E-03	ADRB2,AKR1C3,ARMC8,ASNS,B3GNT5,CCL2,CD1C,CD59 (includes EG:25407),CEACAM6,CES1,CISH,CNTF,CTSB,CTSD,DHCR24,DHX9,EEF1A1,EGR1,EGR2,ENO2,FOS,FTH1 (includes EG:14319),FTL,G6PD,GADD45A,GCLM,GLUL,HARS,HMMR,HSPA5,IFIT1,IFIT3,IGFBP2,IL16,IL4R,IL6R,IL7R,ILF2,IRS2,JUNB,KLF15,LDHA,LITAF,MFGE8,MORF4L2,MX1,PCK2,PER2,PFAS,PIM2,PPARA,RXRA,S100P,SCARB2,SLC25A37,SPARC,TMEM97,TWF1 (includes EG:19230),TWF2,TXK,VARS,…
SN2	dexamethasone		chemical drug		1,503		2,71E-11	ACACA,ADM,ALAS1,BHLHE40,BIRC3,CASP6,CAT,CCL1,CCL2,CCNA2,CD40,CD74,CDCA7L,CDKN1A,CDKN2A,CEACAM8,CEP70,CES1,CFLAR,CHD4,CLEC11A,CPEB4,CTNNAL1,CTSB,CYP1A1 (includes EG:13076),DHCR24,EFNA1,F3,FILIP1L,FKBP5,FLNB,FTH1 (includes EG:14319),FTL,G6PD,GDF15,HBEGF,HLA-DMA,HLA-DPB1,HLA-DRB1,HLA-DRB3,HMGB1,HSPA5,ICAM1,ID2,IFITM1,IFITM3,IFNGR2,IGFBP4,IL1A,IL1B,IL1RN,IL6ST,IL7R,ILF2,KIF4A,KIT,KRT17,LGALS3,LPAR1,L…
ProH+PreH	dexmedetomidine		chemical drug				2,14E-02	FOS,FOSB
SN2	dextran sulfate		chemical drug				3,90E-02	CD40,ICAM1,MPO
SN2	D-fructose		chemical - endogenous mammalian				2,64E-02	ACACA,ICAM1,THBS1
ProH	D-galactose		chemical - endogenous mammalian				3,40E-02	BAX,BCL2
MA	D-glucose		chemical - endogenous mammalian	Inhibited	-2,272		1,82E-03	AARS,C8orf44-SGK3/SGK3,CANX,CBL,CCND2,CCPG1,CD59 (includes EG:25407),CDKN1A,EIF2AK3,FASN,G6PD,GFPT1,HIST1H4A (includes others),HMOX1,IDH1,NEU1,NQO1,PLK3,PON2,PYCR1,SGK1,SLC33A1,SLC3A2,TXNRD1
ProH+PreH	D-glucose		chemical - endogenous mammalian	Inhibited	-2,690		7,42E-04	AKR1B1,ASNS,CCL2,CCPG1,CD59 (includes EG:25407),EGR1,FABP5,FOS,G6PD,GLUL,HIST1H4A (includes others),HMOX1,IRS2,NEU1,NQO1,NUP98,PCK2,PGK1,PPARA,SLC3A2,SRSF1,TIMM17A,TKT,TXNRD1
Add-El	D-glucose		chemical - endogenous mammalian		-1,808		2,61E-01	ACOX1,CXCL2,EP300,FKBP2,GOT1,HIST1H4A (includes others),IL8,NUP98,SIAH1,SLC35B1,TACSTD2,TFRC,THBS1
Koor	D-glucose		chemical - endogenous mammalian		1,043		3,05E-02	AARS,ACACA,BCAT1,BCL2,CAT,CCND2,CDKN1A,CEBPB (includes EG:1051),FASN,GART,GCDH,HIST1H4A (includes others),KLF10,MEN1,PARP1,PYCR1,SLC29A1,SLC37A4,SLC7A1,XBP1 (includes EG:140614)
MA+Add-El	D-glucose		chemical - endogenous mammalian		1,901		1,80E-03	AARS,ACOX1,ANLN,ARNTL,BCAT1,CAP1,CCNB1,CCND2,CDK1,CDKN1A,CDT1,CEBPB (includes EG:1051),CPD,G6PD,HIST1H4A (includes others),HK1,HMGB1,IL1B,NQO1,RRM2,SLC7A1,TK1,TRPS1,UCP2
NAR	D-glucose		chemical - endogenous mammalian		1,426		1,30E-02	ACACA,AKR1B1,ANLN,CANX,CDK1,CDKN1A,CDT1,FABP5,HIST1H4A (includes others),HMGB1,JUN,PARP1,PDIA6,PHB,PPARD,RRM2,SLC29A1,SLC37A4,SLC7A1,TK1,XBP1 (includes EG:140614)
ProH	D-glucose		chemical - endogenous mammalian		-1,795		2,81E-04	ACACA,ACTA2,ADA,BAX,BCAT1,BCL2,CCND2,CCPG1,CD59 (includes EG:25407),CDKN1A,DDIT3,FASN,G6PD,HIST1H4A (includes others),HMGB1,HMOX1,IDH1,NEU1,NQO1,PARP1,PLK3,PYCR1,SARS,SLC7A1,SRSF1,TXNRD1
SN2	D-glucose		chemical - endogenous mammalian		1,355		2,67E-09	ACACA,BCAT1,CALR,CANX,CAT,CCL2,CCNB1,CDKN1A,CFLAR,FABP5,FASN,G6PD,GART,HIST1H4A (includes others),HMGB1,HMOX1,ICAM1,IL1B,IL6ST,MMP2,NEU1,PARP1,PDGFRB,PDIA4,PDIA6,PPARD,PPIB,RELB,SERPINE1,SLC29A1,SLC37A4,SPP1 (includes EG:100359743),TGIF1,THBS1,TIMP1,TXNRD1,ZMYND8
ProH+PreH	di(2-ethylhexyl) phthalate		chemical toxicant		-1,982		9,79E-03	CCL2,EGR1,FOS,FOSB
Koor	DIABLO		other				3,59E-02	CDKN1A,MKI67
MA+Add-El	DIABLO		other				2,47E-03	BIRC5,CDKN1A,MKI67
NAR	DIABLO		other				3,42E-02	CDKN1A,MKI67
SB	DIABLO		other				3,13E-02	BIRC5,MKI67
SN2	DIABLO		other				2,42E-03	CDKN1A,CFLAR,MKI67
SB	diacylglycerol		chemical - endogenous mammalian				6,90E-03	ODC1,PRKCH
ProH	diazoxide		chemical drug				6,91E-04	BAX,BCL2,BCL2L1,CYCS
Koor	dibutyl phthalate		chemical toxicant				7,98E-03	HDAC6,MYC
ProH+PreH	DICER1		enzyme				3,62E-02	PELI2,RFTN1,SLC40A1,SPARC,VIM,ZNF550
SB	dichlorovinylcysteine		chemical toxicant				4,88E-02	ODC1
SN2	diclofenac		chemical drug				2,83E-02	CDKN1A,GDF15,IL1A,MPO
MA	diethylmaleate		chemical toxicant				1,51E-02	CDKN1A,HMOX1
ProH	diethylmaleate		chemical toxicant				1,46E-02	CDKN1A,HMOX1
SN2	diethylmaleate		chemical toxicant				1,48E-02	CDKN1A,HMOX1
Koor	dihydroartemisinin		chemical drug				1,23E-03	CDK4,CDKN1A,MDM2,MYC
MA	dihydroartemisinin		chemical drug				1,27E-02	CDKN1A,MDM2,MYC
MA+Add-El	dihydroartemisinin		chemical drug		0,000		1,17E-03	CCND1,CDK2,CDKN1A,MDM2
NAR	dihydroartemisinin		chemical drug				1,23E-02	CDK2,CDK4,CDKN1A
ProH	dihydroartemisinin		chemical drug				1,21E-02	CDKN1A,MDM2,MYC
NAR	dihydrotestosterone		chemical - endogenous mammalian	Inhibited	-2,742	bias	2,10E-04	ATAD2,BRIP1,CCNE1,CDC6 (includes EG:23834),CDCA7,CDK2,CDKN1A,DTL,E2F8,FKBP5,HIST1H3A (includes others),MCM10 (includes EG:307126),MCM4,MYLK (includes EG:107589),PHB,PLAU,PRIM2,RHOB,SLC7A7,SVIP,TGFBR2,TRIP13,UAP1
SB	dihydrotestosterone		chemical - endogenous mammalian	Inhibited	-3,876		3,84E-03	ATAD2,BRIP1,CASP8,CCNE1,CDC6 (includes EG:23834),CDCA7,CDK2,DEPDC1,DHCR24,DPP4,DTL,E2F8,FKBP5,HIST1H3A (includes others),MCM10 (includes EG:307126),MCM4,PRIM2,TGFBR2,TRIP13
MA+Add-El	dihydrotestosterone		chemical - endogenous mammalian		-1,974		6,25E-04	BRIP1,CASP1,CASP8,CCND1,CCND2,CDC6 (includes EG:23834),CDCA7,CDK2,CDKN1A,DTL,E2F8,FKBP5,HACL1,HIST1H3A (includes others),MCM10 (includes EG:307126),MCM4,SLC7A7,TAPT1,TGFBR1,TGFBR2,TRIP13,VIM
SB	dimethyl sulfate		chemical toxicant				4,88E-02	DNMT1
MA+Add-El	dimethyl sulfoxide		chemical drug				2,33E-02	ALOX5,DNAJB4,IL1B,ITGAM,ITGB2
ProH+PreH	dimethyl sulfoxide		chemical drug		1,590		1,81E-02	DNAJB4,HMOX1,IRS2,KIF3C,PBXIP1
SN2	dimethyl sulfoxide		chemical drug		1,364		5,26E-03	CALR,CNR2,CXCR5,HMOX1,IL1B,MEFV
SN2	diphenyleneiodonium		chemical reagent	Inhibited	-2,395		3,76E-03	CCL2,EPAS1,F3,HMOX1,SERPINE1,TIMP1
ProH	diphenyleneiodonium		chemical reagent		-1,941		6,44E-02	ACTA2,GCLC,HMOX1,IL18 (includes EG:16173)
SN2	dipyridamole		chemical drug				9,05E-03	CCL2,HMOX1,SPP1 (includes EG:100359743)
SN2	DIRAS3		enzyme		1,000		6,04E-03	MT1B,MT1G,MT1L,PARP1
ProH	dithiothreitol		chemical reagent				1,16E-02	CCNG2,DDIT3,GADD45A,HMOX1
ProH+PreH	dithiothreitol		chemical reagent				1,35E-03	CCNG2,GADD45A,HMOX1,HSPA5,LMAN1
SN2	dithiothreitol		chemical reagent		-1,067		1,20E-02	HMOX1,HSPA5,LMAN1,PHLDA1
SB	DLK1		other				4,88E-02	CCNB1
SB	DMAP1		transcription regulator				4,88E-02	TK1
MA+Add-El	DNAJB4	1,332	other				1,50E-02	CCND1,CDKN1A
SN2	DNM2		enzyme				7,68E-03	BST2,MMP2
MA+Add-El	DNMT1	-1,318	enzyme		0,576		6,03E-05	BIRC5,CDC25C,CDK1,CDKN1A,DNMT1,GSTP1,SERPINB2
NAR	DNMT1		enzyme		0,085	bias	3,57E-03	CDC25C,CDK1,CDKN1A,CHFR,GSTP1
SB	DNMT1	-1,161	enzyme		1,246		2,89E-03	BIRC5,CDC25C,CDK1,DNMT1,SERPINB2
NAR	DNMT3B		enzyme		-0,378		4,15E-02	CBX5,CDC25C,CDK1,CHFR,MGST1,POLD4,RCC1
SN2	DNMT3B	-1,624	enzyme		-0,816		4,25E-02	CBX5,CDKN2A,DNMT3B,LACC1,POLD4,PRKCB,SLC30A1
ProH+PreH	dobutamine		chemical drug				4,86E-02	HMOX1
Koor	docetaxel		chemical drug		1,715		3,47E-02	BCL2,CDKN1A,IGF1R,TNFRSF10A,TNFRSF10B
MA+Add-El	docetaxel		chemical drug		1,342		1,85E-03	BIRC5,CDKN1A,GSTP1,IL1B,NDC80,TNFRSF10B,TYMS
NAR	docetaxel		chemical drug		0,816		3,14E-04	CDKN1A,GSTP1,NDC80,PLAU,SPAG5,TNFRSF10B,TUBB4B,TYMS
ProH	docetaxel		chemical drug		1,342		1,69E-03	BAX,BCL2,BCL2L1,CDKN1A,PLAU,TNFRSF10A,TNFRSF10B
SB	docetaxel		chemical drug		0,640		1,30E-03	AURKA,BIRC5,NDC80,SPAG5,TNFRSF10B,TUBB4B,TYMS
SN2	docetaxel		chemical drug				3,23E-02	CDKN1A,CDKN2A,IL1B,THBS1,TYMS
ProH	dopamine		chemical - endogenous mammalian		0,447		5,34E-03	BAX,BCL2,BCL2L1,DDIT3,HMOX1
Koor	doxifluridine		chemical drug	Activated	2,580	bias	1,32E-05	CDKN1A,FAS,GADD45A,MDM2,PPM1D,RRM2B,TP53INP1
MA	doxifluridine		chemical drug	Activated	2,176	bias	1,37E-03	CDKN1A,FAS,MDM2,PPM1D,TP53INP1
MA+Add-El	doxifluridine		chemical drug	Activated	2,391		1,44E-04	CDKN1A,FAS,MDM2,RRM2B,SESN1,TP53INP1
ProH	doxifluridine		chemical drug	Activated	3,377		1,42E-12	BAX,CDKN1A,FAS,FDXR,GADD45A,MDM2,PPM1D,RPS27L,RRM2B,SESN1,TP53I3,TP53INP1
SB	doxifluridine		chemical drug	Activated	2,586		8,13E-06	FAS,GADD45A,MDM2,RRM2B,SESN1,TP53I3,TP53INP1
ProH+PreH	doxifluridine		chemical drug				4,67E-02	GADD45A,PPM1D,TP53INP1
Koor	doxorubicin		chemical drug	Activated	2,790	bias	7,48E-03	ABCC1,APEX1,APP,ATM,BCL2,BRCA1,CASP8,CAT,CDKN1A,DNMT1,FAS,GADD45A,MAP4,MDM2,MYC,PPM1D,RRM2B,TNFRSF10B,TOP2A
MA	doxorubicin		chemical drug	Activated	2,292		6,61E-03	APAF1,ATM,BTG1,CASP1,CDKN1A,CTSB,FAS,FTH1 (includes EG:14319),MBNL2,MDM2,MYC,NQO1,OSGIN1,PPM1D,SLC6A6,SOD1,TAP2,TNFRSF10B,YBX1
MA+Add-El	doxorubicin		chemical drug	Activated	4,890		7,83E-17	APAF1,BARD1,BIRC5,BUB1B,CASP1,CASP8,CCNB1,CCND1,CD44,CDC25C,CDK1,CDKN1A,CENPA,CHEK1,DNMT1,EXO1 (includes EG:26909),FAS,FOXM1,HMGB1,ID2,IL1B,KIAA0101,KIF20A,MAD2L1,MDM2,MVP,NLRC4,NQO1,PIK3R3,PLK1,PRC1 (includes EG:233406),PTTG1,RAD51,RRM1,RRM2,RRM2B,SESN1,SLC6A6,TAP2,TNFRSF10B,TNFRSF10C,TOP2A,TP53BP2,UBE2S
NAR	doxorubicin		chemical drug	Activated	3,298	bias	8,38E-11	ABCA7,APAF1,BARD1,BRCA1,BUB1B,CDC25C,CDK1,CDKN1A,CDKN3,CHEK1,CTSB,E2F2,EIF5A,EXO1 (includes EG:26909),FOXM1,GPR132,HMGB1,IRF1,JUN,KIAA0101,KIF20A,MAD2L1,MVP,PCNA,PLK1,RAD51,RBL1,RRM1,RRM2,SESN1,SLC6A6,SOD1,TNFRSF10B,TOP2A,YBX1
ProH	doxorubicin		chemical drug	Activated	3,168		7,72E-06	ABCA7,BAX,BCL2,BCL2L1,CASP8,CASP9,CDKN1A,DDIT3,EIF5A,FAS,FTH1 (includes EG:14319),GADD45A,GDF15,HMGB1,ID2,KIF20A,MDM2,MYC,NQO1,PLK1,PPM1D,RRM2B,SESN1,TNFRSF10B,TP53I3,YBX1
SB	doxorubicin		chemical drug	Activated	3,731		1,52E-15	APAF1,AURKA,BARD1,BIRC5,BRCA1,BUB1B,CASP8,CCNB1,CDC25C,CDK1,CDKN3,CENPA,CHEK1,DNMT1,EXO1 (includes EG:26909),FAS,FOXM1,GADD45A,H2AFX,HMGB1,KIAA0101,KIF20A,MAD2L1,MDM2,PIK3R3,PLK1,PRC1 (includes EG:233406),PRDX1,PTTG1,RAD51,RBL1,RRM1,RRM2,RRM2B,SESN1,SOD2,TNFRSF10B,TOP2A,TP53BP2,TP53I3,UBE2S
SN2	doxorubicin		chemical drug	Activated	2,308		2,84E-07	BHLHE40,BIRC3,BTG2,CAT,CCNB1,CDKN1A,CDKN3,CENPA,CTSB,F3,FOXM1,FTH1 (includes EG:14319),GDF15,HBEGF,HMGB1,ID2,IL1B,KIF20A,LIMA1,NDRG1,PLK1,PSAP,PSRC1,PTTG1,RGS13,RGS16,RRM2B,SESN1,TOP2A
ProH+PreH	doxorubicin		chemical drug		1,750		7,20E-03	ABCA7,CTSB,CTSD,EEF1A1,EGR1,EIF5A,FOS,FTH1 (includes EG:14319),GADD45A,MAD2L1,NQO1,OSGIN1,PLK1,PMAIP1,PPM1D,PRDX1,SLC6A6,YBX1
SN2	doxycycline		chemical drug				3,26E-02	ITGAX,MMP2,MPO,TIMP1
ProH+PreH	DPP3		peptidase				4,86E-02	NQO1
MA+Add-El	DPP4		peptidase				6,19E-03	CCNB1,CD86,IL1RN,TOP2A
SN2	DPP4		peptidase		-1,172		6,98E-04	CCNB1,IL1RN,MMP2,TIMP1,TOP2A
MA+Add-El	DR1		transcription regulator				2,69E-03	DHFR,ETS2
SB	DRAM1		other				4,88E-02	VRK1
Koor	DRAP1		transcription regulator				2,60E-02	HIST1H1B,HIST1H2AG (includes others),HIST1H2BH/HIST1H2BO,MYC
MA+Add-El	DRAP1		transcription regulator				8,44E-06	DLGAP5,HIST1H1B,HIST1H2AG (includes others),HIST1H2BH/HIST1H2BO,HIST1H2BJ/HIST1H2BK,HLA-DRA,ILF2,PDCD7
NAR	DRAP1		transcription regulator				7,71E-06	DLGAP5,HIST1H1B,HIST1H2AG (includes others),HIST1H2BH/HIST1H2BO,HIST1H2BJ/HIST1H2BK,ILF2,SOD1,TAF5
ProH	DRAP1		transcription regulator				6,41E-04	DLGAP5,HIST1H2AG (includes others),HIST1H2BH/HIST1H2BO,HIST1H2BJ/HIST1H2BK,ILF2,MYC
ProH+PreH	DRAP1		transcription regulator				4,92E-04	DLGAP5,HIST1H1B,HIST1H2AG (includes others),HIST1H2BH/HIST1H2BO,HIST1H2BJ/HIST1H2BK,ILF2
SB	DRAP1		transcription regulator				5,75E-05	CKS2,DLGAP5,HIST1H1B,HIST1H2AG (includes others),HIST1H2BH/HIST1H2BO,HIST1H2BJ/HIST1H2BK,ILF2
ProH+PreH	DRD1		G-protein coupled receptor				1,06E-03	EGR1,FOS,JUNB
Add-El	DROSHA		enzyme				4,26E-02	THBS1
ProH+PreH	D-tubocurarine		chemical drug				1,06E-02	EGR1,LITAF,MATR3
Add-El	DVL3		other				1,03E-02	CTNND1,GSK3B
MA	Dynamin		group				7,80E-03	ITGAV,PDPK1
SN2	E. coli lipopolysaccharide		chemical - endogenous non-mammalian		1,012	bias	1,09E-02	CCL2,CD40,HSP90B1,HSPA5,ICAM1,IL1B
MA+Add-El	E2f		group	Inhibited	-3,247		6,40E-18	CCNA2,CDC25A,CDC25C,CDC6 (includes EG:23834),CDC7 (includes EG:12545),CDK1,CDK2,CENPO,DHFR,DHPS,FANCD2,HIST1H2AG (includes others),HIST1H2BJ/HIST1H2BK,HIST1H3A (includes others),HIST1H4A (includes others),MAD2L1,MCM10 (includes EG:307126),MIR17HG,MYBL2,MYCN,NASP,NUSAP1,ORC1 (includes EG:18392),POLA1,PRR11,RAD51,TPX2,TYMS,UBE2C,WDR76
NAR	E2f		group	Inhibited	-3,343	bias	1,26E-34	BRCA1,CBX5,CCNA2,CCNE1,CDC25A,CDC25C,CDC6 (includes EG:23834),CDC7 (includes EG:12545),CDK1,CDK2,CENPO,DDX11/DDX12P,DHFR,DLEU1,DROSHA,EXOSC8,FANCD2,HIST1H2AB/HIST1H2AE,HIST1H2AG (includes others),HIST1H2BJ/HIST1H2BK,HIST1H3A (includes others),HIST1H4A (includes others),MAD2L1,MCM10 (includes EG:307126),MIR17HG,MTHFD1,MYBL2,NASP,NUSAP1,OIP5,ORC1 (includes EG:18392),PCNA,PGRMC1,POLA1,PRR11,RAD51,RB…
SB	E2f		group	Inhibited	-3,535		2,78E-30	BRCA1,CCNA2,CCNE1,CDC25A,CDC25C,CDC6 (includes EG:23834),CDC7 (includes EG:12545),CDK1,CDK2,CENPO,DHFR,EXOSC8,FANCD2,GOLT1B,HIST1H2AB/HIST1H2AE,HIST1H2AG (includes others),HIST1H2BJ/HIST1H2BK,HIST1H3A (includes others),HIST1H4A (includes others),MAD2L1,MCM10 (includes EG:307126),MTHFD1,MYBL2,NASP,NUSAP1,OIP5,ORC1 (includes EG:18392),PGRMC1,POLA1,PRR11,RAD51,RBL1,RPA3,SKA2,TPX2,TTK,TYMS,UBE2C,USP3…
Koor	E2f		group		-1,206	bias	6,51E-06	BRCA1,DDX11/DDX12P,DHFR,DROSHA,EFHC1,FANCD2,HIST1H2AB/HIST1H2AE,HIST1H2AG (includes others),HIST1H3A (includes others),HIST1H4A (includes others),MIR17HG,MTHFD1,MYB,MYC,MYCN,POLA1
MA	E2f		group				2,98E-02	HDAC1,HIST1H2AB/HIST1H2AE,HIST1H4A (includes others),HNRNPA1,MIR17HG,MYB,MYC,MYCN,RECQL
ProH	E2f		group		-0,762		1,11E-03	CCNA2,HIST1H2AB/HIST1H2AE,HIST1H2AG (includes others),HIST1H2BJ/HIST1H2BK,HIST1H3A (includes others),HIST1H4A (includes others),HNRNPA1,MIR17HG,MTHFD1,MYC,MYCN,POLA1
ProH+PreH	E2f		group				2,05E-02	HIST1H2AB/HIST1H2AE,HIST1H2AG (includes others),HIST1H2BJ/HIST1H2BK,HIST1H3A (includes others),HIST1H4A (includes others),MAD2L1,MTHFD1,NASP,POLA1
SN2	E2f		group				9,13E-05	CBX5,CCNA2,CDKN2A,DLEU1,EPAS1,HIST1H3A (includes others),HIST1H4A (includes others),MTHFD1,MYCN,NASP,PGRMC1,SERPINE1,TPX2,TYMS
Koor	E2F1		transcription regulator	Inhibited	-2,592	bias	2,88E-10	ARHGAP4,ATM,BCL2,BRCA1,CDK4,CDKN1A,DDX11/DDX12P,DHFR,DNMT1,DUSP10,FAS,FKBP3,GINS1,HIST1H2AB/HIST1H2AE,HIST1H4A (includes others),HLTF,HNRNPR,HSP90B1,MAP3K5,MCM3,MCM4,MCM6,MDM2,MEIS1,MSH2,MTHFD1,MYB,MYC,MYCN,PAWR,POLA1,POLA2,PRIM2,PRKDC,PRPSAP1,RFC2,RFC4,TOP2A,TP53INP1,UNG,WWOX
MA+Add-El	E2F1		transcription regulator	Inhibited	-2,917		1,43E-21	APAF1,AURKB,BIRC5,CCNA2,CCNB1,CCND1,CDC25A,CDC6 (includes EG:23834),CDK1,CDK2,CDKN1A,CHEK1,DDAH2,DHFR,DNMT1,DUT,FAS,FBXO5,FEN1,FOXM1,GINS1,GMNN,HELLS,HIST1H2BJ/HIST1H2BK,HIST1H4A (includes others),HMGB1,KIAA0101,KRT14,MAD2L1,MCM10 (includes EG:307126),MCM2,MCM3,MCM4,MCM5,MCM6,MCM7,MDM2,MYBL2,MYCN,NDC80,ORC1 (includes EG:18392),POLA1,POLA2,RAD51,RAD54L,RCOR1,RFC2,RFC4,RRM1,RRM2,SMC4,TK1,TOP2A,TP53…
NAR	E2F1		transcription regulator	Inhibited	-3,921	bias	1,56E-43	APAF1,AURKB,BRCA1,CASP6,CBX5,CCNA2,CCNE1,CCNE2,CDC25A,CDC6 (includes EG:23834),CDCA4,CDK1,CDK2,CDK4,CDKN1A,CHEK1,CTSB,CYB5A,DDX11/DDX12P,DHFR,DLEU1,DUT,E2F2,EXOSC9,EZH2,FBXO5,FEN1,FKBP3,FOXM1,GINS1,GMNN,HELLS,HIST1H2AB/HIST1H2AE,HIST1H2BJ/HIST1H2BK,HIST1H4A (includes others),HMGB1,HNRNPR,HSP90B1,HSPE1,KIAA0101,KRT14,MAD2L1,MCM10 (includes EG:307126),MCM2,MCM3,MCM4,MCM5,MCM6,MCM7,MLH1,MSH2,MTHFD1,…
SB	E2F1		transcription regulator	Inhibited	-4,131		1,98E-37	APAF1,AURKA,AURKB,BIRC5,BRCA1,CALM1 (includes others),CCNA2,CCNB1,CCNE1,CCNE2,CDC25A,CDC6 (includes EG:23834),CDCA4,CDK1,CDK2,CDKN2C,CHEK1,DDAH2,DHFR,DNMT1,DUT,ECT2,EXOSC9,FAS,FBXO5,FEN1,FKBP3,FOXM1,GINS1,GMNN,GRAMD4,HELLS,HIST1H2AB/HIST1H2AE,HIST1H2BJ/HIST1H2BK,HIST1H4A (includes others),HMGB1,KIAA0101,KRT14,MAD2L1,MCM10 (includes EG:307126),MCM2,MCM3,MCM4,MCM5,MCM6,MCM7,MDM2,MLH1,MSH2,MTHFD1,MY…
MA	E2F1		transcription regulator		0,215	bias	2,25E-04	APAF1,ATM,CASP3,CDKN1A,CRADD,CTSB,DDX39B,FAS,HIST1H2AB/HIST1H2AE,HIST1H4A (includes others),KRT14,MAP3K14,MCM2,MCM7,MDM2,MYB,MYC,MYCN,OAZ2,PA2G4,PAWR,PRPSAP1,RAB1A,SLC3A2,TP53INP1,TRAP1,UGDH,UNG
ProH	E2F1		transcription regulator		-0,748		4,01E-06	BAX,BCL2,CASP6,CCNA2,CCNE2,CDKN1A,CLIC1,DDAH2,FAS,HIST1H2AB/HIST1H2AE,HIST1H2BJ/HIST1H2BK,HIST1H4A (includes others),HMGB1,HNRNPR,ID3,MCM3,MCM6,MCM7,MDM2,MTHFD1,MYC,MYCN,NCL,NCOA3,PA2G4,POLA1,PRKDC,SRSF1,TNFSF9,TP53INP1,TRAP1,UNG
ProH+PreH	E2F1		transcription regulator		-0,202		8,64E-03	CALM1 (includes others),CTSB,ENO2,EXOSC9,FAM60A,HIST1H2AB/HIST1H2AE,HIST1H2BJ/HIST1H2BK,HIST1H4A (includes others),HNRNPK,MAD2L1,MCM6,MCM7,MLH1,MTHFD1,NCL,PA2G4,POLA1,SLC3A2,SRSF1,TP53INP1,TRAP1,VIM
SN2	E2F1		transcription regulator		-1,216		5,63E-10	AURKB,BID,CASP6,CBX5,CCNA2,CCNB1,CD9,CDKN1A,CDKN2A,CFLAR,CTSB,DLEU1,FBXO5,FKBP3,FOXM1,HIST1H4A (includes others),HMGB1,HSP90B1,ICAM1,LACTB,MCM2,MCM3,MCM4,MCM5,MCM6,MSH2,MT1G,MTHFD1,MYCN,NCOA3,NFKBIA,PA2G4,PRKDC,RFC2,SERPINE1,TOP2A,TRAP1,TYMS,UNG,WWOX
Koor	E2F2		transcription regulator	Inhibited	-2,000	bias	7,39E-05	BCL2,CDKN1A,DHFR,MCM3,MCM4,MCM6,MYB,MYC,MYCN,POLA1
MA+Add-El	E2F2		transcription regulator	Inhibited	-2,538		5,26E-16	CCNA2,CCNB1,CCND1,CDC25A,CDC6 (includes EG:23834),CDK1,CDKN1A,DHFR,ECE1,MCM10 (includes EG:307126),MCM2,MCM3,MCM4,MCM5,MCM6,MCM7,MYBL2,MYCN,ORC1 (includes EG:18392),POLA1,RRM2
NAR	E2F2	-1,457	transcription regulator	Inhibited	-2,530	bias	1,13E-18	CASP6,CCNA2,CCNE1,CDC25A,CDC6 (includes EG:23834),CDCA4,CDK1,CDKN1A,DHFR,EZH2,MCM10 (includes EG:307126),MCM2,MCM3,MCM4,MCM5,MCM6,MCM7,MYBL2,ORC1 (includes EG:18392),PCNA,POLA1,RBL1,RRM2
ProH	E2F2		transcription regulator	Inhibited	-2,236		5,80E-05	BCL2,CASP6,CCNA2,CDKN1A,MCM3,MCM6,MCM7,MYC,MYCN,POLA1
SB	E2F2		transcription regulator	Inhibited	-2,967		1,56E-16	CCNA2,CCNB1,CCNE1,CDC25A,CDC6 (includes EG:23834),CDCA4,CDK1,CDKN2C,DHFR,MCM10 (includes EG:307126),MCM2,MCM3,MCM4,MCM5,MCM6,MCM7,MYBL2,ORC1 (includes EG:18392),POLA1,RBL1,RRM2
MA	E2F2		transcription regulator				2,52E-02	CDKN1A,MCM2,MCM7,MYB,MYC,MYCN
SN2	E2F2		transcription regulator		-1,342		1,48E-06	CASP6,CCNA2,CCNB1,CDKN1A,CDKN2A,MCM2,MCM3,MCM4,MCM5,MCM6,MT1G,MYCN
SB	E2F3		transcription regulator	Inhibited	-2,433		8,79E-19	CCNA2,CCNB1,CCNE1,CDC25A,CDC6 (includes EG:23834),CDCA4,CDK1,CDK2,DHFR,FBXO5,MCM10 (includes EG:307126),MCM2,MCM3,MCM4,MCM5,MCM6,MCM7,MYBL2,ORC1 (includes EG:18392),POLA1,RBL1,RRM1,TK1,TP53BP2
Koor	E2F3		transcription regulator				2,30E-04	CDKN1A,DHFR,MCM3,MCM4,MCM6,MIR17HG,MYB,MYC,MYCN,POLA1
MA	E2F3		transcription regulator				1,41E-02	CDKN1A,MCM2,MCM7,MIR17HG,MYB,MYC,MYCN
MA+Add-El	E2F3		transcription regulator		-0,943		1,96E-19	CCNA2,CCNB1,CCND1,CDC25A,CDC6 (includes EG:23834),CDK1,CDK2,CDKN1A,DHFR,FBXO5,MCM10 (includes EG:307126),MCM2,MCM3,MCM4,MCM5,MCM6,MCM7,MIR17HG,MYBL2,MYCN,ORC1 (includes EG:18392),POLA1,RRM1,TK1,TP53BP2
NAR	E2F3		transcription regulator		-1,876	bias	3,40E-22	CCNA2,CCNE1,CDC25A,CDC6 (includes EG:23834),CDCA4,CDK1,CDK2,CDKN1A,DHFR,E2F2,EZH2,FBXO5,MCM10 (includes EG:307126),MCM2,MCM3,MCM4,MCM5,MCM6,MCM7,MIR17HG,MYBL2,ORC1 (includes EG:18392),PCNA,POLA1,RBL1,RRM1,TK1
ProH	E2F3		transcription regulator				1,82E-04	CCNA1,CCNA2,CDKN1A,MCM3,MCM6,MCM7,MIR17HG,MYC,MYCN,POLA1
SN2	E2F3		transcription regulator				3,74E-05	CCNA2,CCNB1,CDKN1A,FBXO5,MCM2,MCM3,MCM4,MCM5,MCM6,MT1G,MYCN
Koor	E2F4		transcription regulator				1,35E-09	BCL2,BRCA1,CDKN1A,DDX11/DDX12P,DHFR,DROSHA,EFHC1,FANCD2,GINS1,HIST1H2AB/HIST1H2AE,HIST1H3A (includes others),HLTF,HSP90B1,MCM3,MCM4,MCM6,MKI67,MRTO4,MSH2,MTHFD1,MYB,MYC,MYCN,POLA1,POLA2,PRIM2,PRKDC,PRPSAP1,RFC2,RFC4,TOP2A,TP53INP1,UNG
MA+Add-El	E2F4		transcription regulator		0,283		5,91E-37	ANLN,ASF1B,AURKB,BARD1,CCNA2,CCND1,CDC25A,CDC25C,CDC6 (includes EG:23834),CDK1,CDK2,CDKN1A,CENPA,CENPO,CHEK1,CKS1B,DHFR,DHPS,DUT,FANCD2,FEN1,GINS1,HIST1H3A (includes others),HIST2H2BE (includes others),HMGB1,KIAA0101,KIF22,KIF4A,MAD2L1,MCM10 (includes EG:307126),MCM3,MCM4,MCM5,MCM6,MKI67,MYBL2,MYCN,NASP,NDC80,NEK2,ORC1 (includes EG:18392),PLK1,PLSCR1,POLA1,POLA2,POLD1,PRC1 (includes EG:233406),PT…
NAR	E2F4		transcription regulator		-1,026	bias	9,60E-65	ANLN,ASF1B,AURKB,BARD1,BRCA1,CASP6,CBX5,CCNA2,CCNE1,CDC25A,CDC25C,CDC6 (includes EG:23834),CDCA4,CDK1,CDK2,CDKN1A,CENPO,CHEK1,CKS1B,DDX11/DDX12P,DDX28,DHFR,DROSHA,DUT,E2F2,EXOSC8,EXOSC9,FANCD2,FEN1,GINS1,H2AFZ,HIST1H2AB/HIST1H2AE,HIST1H3A (includes others),HIST2H2BE (includes others),HMGB1,HSP90B1,KIAA0101,KIF22,KIF4A,MAD2L1,MCM10 (includes EG:307126),MCM3,MCM4,MCM5,MCM6,MKI67,MLH1,MRTO4,MSH2,MTH…
ProH	E2F4		transcription regulator		-1,000		4,21E-05	BCL2,CASP6,CCNA1,CCNA2,CDKN1A,HIST1H2AB/HIST1H2AE,HIST1H3A (includes others),HIST2H2BE (includes others),HMGB1,ID3,MCM3,MCM6,MRTO4,MTHFD1,MYC,MYCN,NCL,PLK1,PLSCR1,POLA1,PRKDC,SFPQ,TP53INP1,UNG
ProH+PreH	E2F4		transcription regulator				4,06E-04	CALM1 (includes others),EXOSC9,FAM60A,HIST1H2AB/HIST1H2AE,HIST1H3A (includes others),HIST2H2BE (includes others),HMMR,KIF22,MAD2L1,MCM6,MLH1,MRTO4,MTHFD1,NASP,NCL,PLK1,POLA1,SFPQ,SLC3A2,TMPO,TP53INP1
SB	E2F4		transcription regulator		-1,172		1,26E-66	ANLN,ASF1B,AURKB,BARD1,BRCA1,CALM1 (includes others),CCNA2,CCNE1,CDC25A,CDC25C,CDC6 (includes EG:23834),CDCA4,CDK1,CDK2,CDKN2C,CENPA,CENPO,CHEK1,CKS1B,CKS2,DHFR,DUT,ECT2,EXOSC8,EXOSC9,FANCD2,FEN1,FGF7,GINS1,GOLT1B,H2AFX,H2AFZ,HIST1H2AB/HIST1H2AE,HIST1H3A (includes others),HIST2H2BE (includes others),HMGB1,HMGB3,HMMR,KIAA0101,KIF22,KIF4A,MAD2L1,MCM10 (includes EG:307126),MCM3,MCM4,MCM5,MCM6,MKI67,…
SN2	E2F4		transcription regulator				3,24E-09	AURKB,CASP6,CBX5,CCNA2,CDKN1A,CENPA,EPAS1,HIST1H3A (includes others),HIST2H2BE (includes others),HMGB1,HSP90B1,KIF4A,MCM3,MCM4,MCM5,MCM6,MKI67,MRTO4,MSH2,MT1G,MTHFD1,MYCN,NASP,PGRMC1,PLK1,PRKDC,PTTG1,RFC2,SFPQ,TOP2A,TPX2,UNG
Koor	E2F5	-2,080	transcription regulator				3,11E-04	CDKN1A,DHFR,DUSP10,MYB,MYC,MYCN
MA	E2F5	-1,606	transcription regulator				2,91E-04	CDKN1A,MYB,MYC,MYCN,PA2G4,SERPINB2
MA+Add-El	E2F5		transcription regulator				2,89E-04	AURKB,CDK1,CDKN1A,DHFR,MYCN,SERPINB2
NAR	E2F5	-1,658	transcription regulator				2,64E-05	AURKB,CASP6,CDK1,CDKN1A,DHFR,PA2G4,PCNA
ProH	E2F5	-1,295	transcription regulator				2,04E-06	BAX,CASP6,CCNA1,CDKN1A,MYC,MYCN,PA2G4,SERPINB2
SB	E2F5		transcription regulator				1,21E-02	AURKB,CDK1,DHFR,SERPINB2
SN2	E2F5	-1,487	transcription regulator				2,74E-05	AURKB,CASP6,CDKN1A,MT1G,MYCN,PA2G4,SERPINB2
Koor	E2F6		transcription regulator				3,87E-02	BRCA1,DDX11/DDX12P,DHFR,MCM3,MYC
MA+Add-El	E2F6		transcription regulator				9,80E-03	APAF1,CDC25A,DHFR,DHPS,MCM3,RAD51AP1
NAR	E2F6		transcription regulator		1,342	bias	8,88E-06	APAF1,BRCA1,CBX5,CDC25A,DDX11/DDX12P,DHFR,MCM3,RAD51AP1,RBBP4,RBBP8
SB	E2F6		transcription regulator				7,37E-03	APAF1,BRCA1,CDC25A,DHFR,MCM3,RAD51AP1
SB	E2f-Tfdp1		complex				4,88E-02	CDK1
ProH	E4F1		transcription regulator				2,60E-03	CCNA2,IDS
MA	E64d		chemical - protease inhibitor				3,51E-02	ITGAM,SQSTM1
MA+Add-El	EB-1089		chemical drug	Activated	2,190		1,31E-01	BIRC5,CDKN1A,NBR1,NINJ1,VDR
Koor	EB-1089		chemical drug		0,323	bias	1,84E-02	BCL2,CDKN1A,G3BP1,GADD45A,SKP2 (includes EG:27401),STAT6,TFAP4
MA	EB-1089		chemical drug		1,914	bias	1,73E-02	CDKN1A,NBR1,NOMO1 (includes others),RAB1A,SGK1,STAT3,TFAP4
ProH	EB-1089		chemical drug		0,714		4,81E-02	BCL2,CDKN1A,G3BP1,GADD45A,STAT6,TFAP4
MA	EBI3		cytokine		-0,239	bias	3,91E-03	B2M,CCND2,CD86,HLA-DOB,HLA-DQA1,MYC
MA+Add-El	EBI3		cytokine		-0,933		7,01E-04	CCND2,CD86,CIITA,HLA-DMA,HLA-DPA1,HLA-DQA1,HLA-DRA
MA	ebselen		chemical drug				1,51E-02	GCLC,IDO1
MA+Add-El	EDN1		cytokine	Activated	2,613		7,49E-02	ADAM12,ANXA1,ANXA5,BCL2A1,CCND1,CYBB,ITGAM,MSN,PRKCD,SERPINB2,VIM
SN2	EDN1		cytokine	Activated	2,412		1,66E-02	ANXA5,ANXA6,BCL2A1,HSPA5,ICAM1,MMP2,ODC1,OLR1,PDIA6,SERPINB2,SERPINE1,SF3B2,THBS1
ProH	EDN1		cytokine		1,044		3,39E-02	ACTA2,ANXA1,ANXA4,ANXA5,ANXA6,BCL2,HSPA8,MYC,MYL6,ODC1,PLAU,SERPINB2
ProH+PreH	EDNRA		transmembrane receptor				1,06E-02	ECE1,FOS,TIMP2
Add-El	EEF1A1	-1,570	translation regulator				4,26E-02	MYC
MA+Add-El	EEF1A2		translation regulator				3,50E-02	CYBB,ITGB2
MA+Add-El	eflornithine		chemical drug	Activated	2,908		5,23E-06	CDK1,CDK2,CDKN1A,DHFR,MAD2L1,MYCN,ORC1 (includes EG:18392),PLK1,TYMS
NAR	eflornithine		chemical drug	Activated	2,894		4,73E-06	CCNE2,CDK1,CDK2,CDKN1A,DHFR,MAD2L1,ORC1 (includes EG:18392),PLK1,TYMS
SB	eflornithine		chemical drug	Activated	2,349		3,18E-06	CCNE2,CDK1,CDK2,DHFR,MAD2L1,ORC1 (includes EG:18392),PLK1,SOD2,TYMS
SN2	eflornithine		chemical drug	Activated	2,562		3,36E-04	CDKN1A,LGALS3,MYCN,PLK1,PSAP,SERPINE1,TYMS
ProH	eflornithine		chemical drug		0,822		4,65E-02	CCNE2,CDKN1A,MYCN,PLK1
Add-El	EGF		growth factor	Inhibited	-3,403		5,02E-02	ACTN1,ARHGEF2,B4GALT5,CSF1R,DDX5,DUSP4,DUSP6,EEF1A1,GSK3B,IL8,KRAS,MAPK1,MYC,NRP1 (includes EG:18186),TFDP1,THBS1,UGT2B17,XRCC6,ZFP36L2
MA+Add-El	EGF		growth factor		1,898		3,28E-02	BIRC5,CASP1,CCND1,CCND2,CD44,CDKN1A,CEBPB (includes EG:1051),CXCR4,DGKD,DUSP6,GLG1 (includes EG:20340),ID2,IL1B,MYCN,NRP1 (includes EG:18186),PLSCR1,PTTG1,RXRA,S100A9,SP4,TGFBR2,VDR,VIM
ProH	EGF	1,375	growth factor		0,184		4,72E-02	ADA,ADAM17,BCL2,BCL2L1,CCND2,CDKN1A,EZH1,FASN,GADD45A,HMOX1,ID2,IDS,LDHA,MYC,MYCN,NCL,ODC1,PLAU,PLSCR1,PRKDC,SPARC,XRCC6
ProH+PreH	EGF		growth factor		-0,682		9,20E-03	CTSD,DDX5,DUSP6,EEF1A1,EGR1,EGR2,FOS,FOSB,GADD45A,HMGCS1,HMOX1,HNRNPK,IGFBP2,IL7R,JUNB,LDHA,NCL,RXRA,SP4,SPARC,SPRY2,ST3GAL4,ULK1,VIM
SN2	EGF		growth factor		1,672		5,21E-03	ADAM17,ALOX15,ANGPT1,BTG2,CDKN1A,EPAS1,ETS1,FASN,HBEGF,HMOX1,ID2,IL1B,IL7R,IL9R,MMP2,MYCN,ODC1,PPARD,PRKDC,PTTG1,SERPINE1,ST3GAL4,TFDP1,TGFBR2,THBS1,XRCC6
NAR	EGFR		kinase		-0,162		1,23E-02	CDK4,CDK6,CDKN1A,DSG2,E2F2,JUN,KRT16,KRT17,MYBL2,PARP2,PCNA,PLAT,PLAU,PTPRE,RHOB,TCOF1,TUBG1
ProH	EGFR		kinase		-0,299		5,57E-03	ACTA2,AMD1,ANXA1,BAX,BCL2,BCL2L1,CCNG2,CDK6,CDKN1A,DDIT3,EGF,GADD45A,MYC,PLAU,PRF1,PTPRE,TCOF1,YPEL5
SN2	EGFR		kinase		1,707		4,58E-04	CCL2,CDK6,CDKN1A,CDKN2A,DSG2,F3,FBN1,ICAM1,IGFBP4,KRT17,MMP2,MT1B,MT1F,MT1L,MT1M,NOTCH1,PLCG1,PRF1,PTPRE,SERPINE1,THBS1
Add-El	Egfr-Erbb2		complex				4,26E-02	IL8
SN2	EGR1		transcription regulator		1,831		1,96E-02	CDKN1A,F3,GDF15,NDRG1,PDGFC,TGFBR2,THBS1,TOE1
ProH+PreH	EGR4		transcription regulator				2,36E-03	EGR1,EGR2
ProH	EGTA		chemical reagent				4,51E-02	BAX,BCL2,CD86
ProH+PreH	eicosapentenoic acid		chemical drug		1,982		3,11E-01	CCL2,FOS,HMOX1,PPARA
SN2	eicosapentenoic acid		chemical drug		-0,745		6,85E-04	ACADVL,CAT,CCL2,CD40,ECH1,FADS2,FBN1,HMOX1,IMPA2,SERPINE1
SB	EIF2AK1		kinase				4,88E-02	CDC37
ProH	EIF2AK2		kinase	Activated	2,213		4,08E-02	BAX,BCL2,CASP9,DDIT3,FAS,MYC,PLSCR1
SN2	EIF2AK2		kinase		-1,134	bias	4,75E-03	BHLHE40,IFITM1,IFITM2,MT1M,NFKB2,NFKBIA,OAS1,OAS3,ZC3HAV1
ProH+PreH	EIF2B3		translation regulator				4,86E-02	EIF2B5
Koor	EIF2S1		translation regulator				6,63E-03	CAT,GCLC,MAP1LC3B
ProH	EIF3A		translation regulator				1,46E-02	RAD23B,XPC
SN2	EIF3E		translation regulator				7,68E-03	ANGPT1,EPAS1
NAR	EIF4E		translation regulator				2,60E-02	ODC1,PTGES3,UBE2C
ProH	EIF4E		translation regulator				2,58E-02	BCL2L1,MYC,ODC1
ProH	EIF5A	-1,140	translation regulator				1,46E-02	BAX,CDKN1A
MA	ELANE	-1,300	peptidase		0,762		9,97E-03	AZU1,CTSB,ELANE,NKRF
SN2	ELANE		peptidase				9,71E-03	AZU1,CTSB,HSPA5,MMP2
Add-El	ELAVL1	-1,136	other				4,49E-02	EIF4G1,MYC,NDUFB8,QARS,RPN2,RPS6
NAR	ELAVL1		other		-1,057	bias	2,04E-04	CCNE1,CDK2,CDKN1A,HNRNPD,MYBL2,NCL,PTMA,RFC5,SLC7A7,SRSF7,TAF9
ProH	ELAVL1		other		0,359		3,21E-03	CDKN1A,EIF4G1,GSS,HMOX1,HNRNPD,MYC,NCL,PTMA,SAT1
Add-El	ELF4		transcription regulator		-1,941		2,97E-02	CXCL2,IL8,KIT,MANF
SN2	ELF4		transcription regulator		0,174		4,29E-04	CDKN1A,CDKN2A,KIT,LYZ,MT1G,PRF1,SPP1 (includes EG:100359743)
ProH+PreH	ELK3		transcription regulator				4,40E-04	EGR1,FOS,HMOX1
MA+Add-El	embelin		chemical - endogenous non-mammalian				2,42E-02	BIRC5,CCND1
SN2	emodin		chemical drug		0,313		2,43E-02	CYP1A1 (includes EG:13076),ICAM1,IL1B,MKI67
Koor	ENO1	-1,252	transcription regulator				2,48E-02	ENO1,MYC
ProH	ENO1		transcription regulator				2,35E-02	BCL2L1,MYC
MA	entinostat		chemical drug		1,142		1,63E-02	CD33,CDKN1A,CSF2RA,ITGAM,ITGAX,TNFRSF10B
MA+Add-El	entinostat		chemical drug		0,816		4,09E-03	BIRC5,CCND1,CD33,CDKN1A,ITGAM,TGFBR2,TNFRSF10B
ProH	entinostat		chemical drug		1,879		3,75E-03	BAX,BCL2,BCL2L1,CD33,CDKN1A,TNFRSF10A,TNFRSF10B
SB	entinostat		chemical drug		0,426		1,23E-02	BIRC5,CCNE1,CD33,H2AFX,TGFBR2,TNFRSF10B
Add-El	ENTPD1		enzyme				4,26E-02	IL8
Koor	enzastaurin		chemical drug				2,76E-03	PRKCB,TNFRSF10B
MA	enzastaurin		chemical drug				2,69E-03	PRKCB,TNFRSF10B
MA+Add-El	enzastaurin		chemical drug				2,69E-03	PRKCB,TNFRSF10B
MA	EP300		transcription regulator	Activated	2,489	bias	1,43E-02	B2M,CDKN1A,HIST1H4A (includes others),KRT14,KRT16,MDM2,MYC,PCYT1A,PSEN1,TBXAS1,TGFBR1,TNFRSF10B
Koor	EP300		transcription regulator		1,075	bias	3,53E-02	CAD,CDKN1A,HIST1H4A (includes others),LMNA,MDM2,MKI67,MYC,PARP1,PCYT1A,SKP2 (includes EG:27401),TNFRSF10B
MA+Add-El	EP300		transcription regulator		1,800		7,03E-05	BIRC5,CCND1,CDC25A,CDK2,CDKN1A,HIST1H4A (includes others),ITGB2,KRT14,KRT16,MDM2,MKI67,PCYT1A,TGFBR1,TGFBR2,TK1,TNFRSF10B,UBE2C
NAR	EP300		transcription regulator		0,879	bias	1,68E-05	CAD,CCNE1,CDC25A,CDK2,CDKN1A,HIST1H4A (includes others),HSP90AB1,ITGB2,JUN,KRT14,KRT16,MKI67,PARP1,SKP2 (includes EG:27401),TGFBR2,TK1,TNFRSF10B,UBE2C
ProH	EP300		transcription regulator		1,582		5,00E-03	BAX,BCL2L1,CAD,CCNG2,CDKN1A,CKM,HIST1H4A (includes others),HSP90AB1,MDM2,MYC,PARP1,PCYT1A,TNFRSF10B
SB	EP300		transcription regulator		0,743		3,89E-04	BIRC5,CAD,CCNE1,CDC25A,CDK2,HIST1H4A (includes others),KRT14,KRT16,MDM2,MKI67,PARP1,TGFBR2,TK1,TNFRSF10B,UBE2C
SN2	EP300		transcription regulator		0,103		5,39E-03	CAD,CCL2,CDKN1A,CDKN2A,CFLAR,CYP1A1 (includes EG:13076),HIST1H4A (includes others),HSP90AB1,LMNA,MKI67,PARP1,SKP2 (includes EG:27401),TGFBR2
Koor	EP400		other				9,56E-03	CDKN1A,MCM3,MCM4
MA+Add-El	EP400		other				9,22E-03	CDKN1A,MCM3,MCM4
NAR	EP400		other				3,69E-05	CDKN1A,MCM3,MCM4,PCNA,RBL1
SB	EP400		other				7,79E-03	MCM3,MCM4,RBL1
SN2	EP400		other				7,15E-04	CDKN1A,CDKN2A,MCM3,MCM4
ProH+PreH	EPAS1		transcription regulator		-0,762		3,00E-02	EIF5A,ENO2,FOS,HIST1H1C,HSPA4,HSPA5,IRS2,LDHA,STC2,TAF9B,TPP2
SN2	EPAS1	1,218	transcription regulator		0,447	bias	8,28E-03	ADM,AKAP12,BHLHE40,BIRC3,CAT,FAM13A,HLA-DRB3,HSPA5,NDRG1,SERPINE1,SLC29A1,TAF9B,UNG
SN2	epicatechin gallate		chemical drug				1,24E-02	CDKN2A,GDF15,ICAM1
SB	epigallocatechin-gallate		chemical drug	Activated	2,200		1,32E-01	BIRC5,CASP8,DNMT1,FAS,FOSL2,GADD45A,HMGB1,MDM2,TOLLIP
Koor	epigallocatechin-gallate		chemical drug		1,260		4,16E-03	ANGPT1,APP,BCL2,CASP8,CAT,CDKN1A,CEBPB (includes EG:1051),DNMT1,FAS,GADD45A,MAP3K5,MDM2,MYC,TNFRSF10A
MA	epigallocatechin-gallate		chemical drug		0,558		4,74E-02	ANGPT1,CASP1,CASP3,CDKN1A,FAS,FOSL2,GSR,HMOX1,ITGAV,MDM2,MYC
MA+Add-El	epigallocatechin-gallate		chemical drug		0,968		4,71E-02	BIRC5,CASP1,CASP8,CCND1,CDKN1A,CEBPB (includes EG:1051),DNMT1,FAS,HMGB1,MDM2,VIM
ProH	epigallocatechin-gallate		chemical drug		0,017		1,03E-05	BAX,BCL2,BCL2L1,CASP6,CASP8,CASP9,CDKN1A,FAS,GADD45A,GSR,HDAC2,HMGB1,HMOX1,IL18 (includes EG:16173),ITGAV,MDM2,MYC,PLAU,TNFRSF10A
SN2	epigallocatechin-gallate		chemical drug		-0,866		1,17E-05	ACP5,ANGPT1,CASP6,CAT,CCL2,CDKN1A,CFLAR,EPX,F3,GSR,HMGB1,HMOX1,ICAM1,IL6ST,MMP2,NFKBIA,PDGFRB,SLC16A1,TIMP1
MA+Add-El	epirubicin		chemical drug				2,47E-03	FOXM1,IL1B,TNFRSF10B
NAR	epirubicin		chemical drug				3,42E-02	FOXM1,TNFRSF10B
SB	epirubicin		chemical drug				3,13E-02	FOXM1,TNFRSF10B
SN2	epirubicin		chemical drug				3,46E-02	FOXM1,IL1B
Add-El	EPO		cytokine	Inhibited	-2,795		1,19E-01	CD52,GBA,HMGN2,MTF2,MYC,PRKCA,SON,TFRC,TOP1
NAR	EPO		cytokine	Inhibited	-2,028	bias	3,35E-03	BLM,FPR1,FXN,H2AFZ,HMGB1,HMGN2,ILF2,JUN,MLH1,PBXIP1,SELP,SOCS2,SOD1,SSRP1,YBX1
SB	EPO		cytokine	Inhibited	-2,646		3,24E-01	BLM,FAS,H2AFZ,HMGB1,HMGN2,ILF2,MLH1,PTPRB
ProH	EPO		cytokine		-1,557		1,85E-02	BAX,BCL2,BCL2L1,CNTF,FAS,GBA,HMGB1,IL18 (includes EG:16173),ILF2,MYC,SSRP1,XPC,YBX1
ProH+PreH	EPO		cytokine		-0,881		1,27E-02	APOBR,CISH,CNTF,EGR1,FOS,FOSB,GFI1B,ILF2,MLH1,PBXIP1,PRKCB,SOCS1,YBX1
SN2	epoprostenol		chemical - endogenous mammalian				4,68E-02	SERPINE1,SPP1 (includes EG:100359743)
ProH	EPOR		transmembrane receptor				3,40E-02	BCL2L1,MYC
Koor	epothilone B		chemical drug	Activated	2,000		2,67E-03	CDKN1A,FAS,MDM2,TOP2A
MA+Add-El	epothilone B		chemical drug	Activated	2,236		2,16E-04	CDK1,CDKN1A,FAS,MDM2,TOP2A
SB	epothilone B		chemical drug	Activated	2,000		2,03E-03	CDK1,FAS,MDM2,TOP2A
MA	epothilone B		chemical drug				2,16E-02	CDKN1A,FAS,MDM2
NAR	epothilone B		chemical drug				2,08E-02	CDK1,CDKN1A,TOP2A
ProH	epothilone B		chemical drug				2,06E-02	CDKN1A,FAS,MDM2
SN2	epothilone B		chemical drug		1,982		2,48E-03	BTG2,CDKN1A,THBS1,TOP2A
ProH+PreH	epoxomicin		chemical - protease inhibitor				7,69E-03	HSPA5,SIRT2,SQSTM1
NAR	ERBB2		kinase	Inhibited	-2,542		2,14E-10	BARD1,BRIP1,BUB1 (includes EG:100307076),BUB1B,CCNA2,CCNB2,CCNE1,CCNE2,CDC20 (includes EG:107995),CDC25C,CDK1,CDK6,CDKN1A,CDKN3,CDT1,CKS1B,ESPL1,FEN1,G3BP1,GINS1,HIST1H4A (includes others),JUN,MAPK13,MKI67,MYBL1,MYBL2,NCAPD2,NDC80,NET1 (includes EG:10276),PCNA,PLAT,PLAU,POLD1,POLE2,PRIM1,RAB31,RAD51AP1,RFC4,RHOB,SKP2 (includes EG:27401),SMC2,SPAG5,TOP2A,TYMS,UBE2C,ZWINT
SB	ERBB2		kinase	Inhibited	-2,591		2,18E-16	ADORA3,AURKA,BARD1,BIRC5,BRIP1,BUB1 (includes EG:100307076),BUB1B,CCNA2,CCNB1,CCNB2,CCNE1,CCNE2,CDC20 (includes EG:107995),CDC25C,CDK1,CDKN2C,CDKN3,CDT1,CENPA,CKS1B,CKS2,CPS1,EMP1,ESPL1,FEN1,FGF7,GINS1,HIST1H4A (includes others),HMGA2,KDM5B,KIFC3,MAPK13,MDM2,MGAT5,MKI67,MYBL2,NCAPD2,NDC80,NEK2,NET1 (includes EG:10276),NOTCH1,POLD1,POLE2,PRC1 (includes EG:233406),PRIM1,RAB31,RAD51AP1,RFC4,SMC2,SPA…
MA	ERBB2		kinase		0,022		2,76E-02	ADAM17,ANXA2,CCND2,CD59 (includes EG:25407),CDK6,CDKN1A,CPS1,EMP1,FASN,HIST1H4A (includes others),LAMP1,LGALS1,LGALS3,MAPK13,MDM2,MYC,NEDD9,NRBP1,PINK1,PLAUR,POLD1,PSEN1,SEC61A1,SQLE,WT1
MA+Add-El	ERBB2		kinase		-0,888		6,48E-13	ADAM12,ADORA3,BACE1,BARD1,BIRC5,BRIP1,BUB1 (includes EG:100307076),BUB1B,CCNA2,CCNB1,CCNB2,CCND1,CCND2,CDC20 (includes EG:107995),CDC25C,CDC42SE1,CDK1,CDK6,CDKN1A,CDT1,CENPA,CKS1B,ESPL1,FEN1,GAS6,GINS1,HIST1H4A (includes others),LAMP1,MAPK13,MDM2,MGAT5,MKI67,MYBL2,NCAPD2,NDC80,NEK2,NET1 (includes EG:10276),PINK1,POLD1,POLE2,PRC1 (includes EG:233406),PRIM1,RAB31,RAD51AP1,RALB,RFC4,SIRPA,TOP2A,TYMS…
ProH	ERBB2		kinase		-0,736		3,87E-02	ADAM17,ADORA3,ANXA2,BCL2,BCL2L1,CCNA2,CCND2,CCNE2,CD59 (includes EG:25407),CDC20 (includes EG:107995),CDK6,CDKN1A,DDIT3,FASN,G3BP1,HIST1H4A (includes others),LGALS1,MAPK13,MDM2,MYC,PINK1,PLAU,SPARC,WT1
SN2	ERBB2		kinase		-0,680		2,22E-05	ADAM17,ADORA3,BHLHE40,BTG2,CCNA2,CCNB1,CDC42SE1,CDK6,CDKN1A,CDKN3,CENPA,CLEC11A,ESPL1,FASN,HIST1H4A (includes others),IGFBP4,KIFC3,LGALS3,LTBP2,MKI67,NCAPD2,NDRG1,NFKB2,NOTCH1,RAB31,SCARB1,SCG5,SERPINE1,SKP2 (includes EG:27401),SMTN,ST3GAL4,TGIF1,THBS1,TOP2A,TYMS
SN2	ERBB2IP		cytokine				1,48E-02	CDKN1A,SERPINE1
MA	ERBB3		kinase	Inhibited	-2,000		1,93E-01	ADAM9,CCND2,CDKN1A,HMOX1
ProH	ERBB3		kinase	Inhibited	-2,236		7,21E-02	ACTA2,CCND2,CCNG2,CDKN1A,HMOX1
SN2	ERBB3		kinase	Inhibited	-2,000		1,90E-01	CDKN1A,F3,HMOX1,THBS1
Add-El	ERF		transcription regulator				4,26E-02	MYC
Koor	ERG	-2,094	transcription regulator	Inhibited	-3,576	bias	2,13E-04	ARHGEF6,BCR,CDK5RAP2,DIAPH2,DIAPH3,DOCK1,DOCK2,ELMO1,ERG,FLNB,HDAC6,PREX2,RSU1,UTRN
SN2	ERG	-2,182	transcription regulator		0,137		1,73E-04	ARHGAP22,ARHGAP24,BIRC3,DYNC1I1,ERG,FLNB,FMNL3,ICAM1,RALGPS2,RAPGEF1,SPP1 (includes EG:100359743),TGFBR2,THBS1,TRIOBP
SN2	ERK		group	Activated	2,384		3,69E-04	ACP5,BMF,BTG2,CCL2,ETS1,GDF15,GK,HBEGF,HMOX1,ICAM1,MMP2,NDRG1,ODC1,PPARD,SERPINB2,SERPINE1,THBS1,TIMP1
MA+Add-El	ERK		group		1,772		3,16E-01	ARPC2,BECN1,CCND1,IFNAR2,INPP1,ITGAM,ITGB2,S100A12,SERPINB2
MA	ERK1/2		group		1,723	bias	1,41E-02	ALOX5,ASAH1,CD86,KRT17,MKNK1,MYC,MYCN,PLAUR,PTPRE,SGK1,SLC12A6,SLC12A7,TIMP2,TNFRSF10B
MA+Add-El	ERK1/2		group		1,206		1,08E-05	ABCA1,ALOX5,BCL2A1,CCND1,CD44,CD86,CDC25A,CDC25C,CDK1,ECE1,FKBP5,IL1B,KRT17,MAP4K1,MKNK1,MYCN,PTPRE,RAD51,SKIL,SLC12A6,TNFRSF10B
NAR	ERK1/2		group		0,718	bias	2,75E-02	BRCA1,CDC25A,CDC25C,CDK1,CDK4,FKBP5,JUN,KRT17,MKNK1,PCNA,PTPRE,RAD51,TNFRSF10B
SN2	ERK1/2		group		1,412		9,78E-06	BCL2A1,CAT,CCL2,CD40,CFLAR,CLEC11A,ETS1,F3,FKBP5,HBEGF,HSPA5,ICAM1,IL1A,IL1B,KRT17,MAP4K1,MKNK1,MMP2,MYCN,PTPRE,SLC12A6
MA+Add-El	erlotinib		chemical drug				2,49E-02	CYBB,IL1B,RAD51,TYMS
SN2	erlotinib		chemical drug				2,43E-02	CCL2,FBN1,IL1B,TYMS
ProH	ERN1		kinase				1,51E-02	CCNA1,DDIT3,MPZL2,SERPINB2,SPARC,TNFRSF10B
SN2	ERN1		kinase				3,94E-03	ETS1,HSPA5,IFITM1,LPCAT2,OAS2,SERPINB2,TSPAN2
ProH+PreH	ERVW-1		other				2,14E-02	HSPA5,SLC1A4
ProH	ESR1		ligand-dependent nuclear receptor		0,520		1,37E-03	ABCC5,ADA,BAX,BCL2,CCNA2,CCNG2,CDKN1A,DDX21,EGF,EIF5A,FAS,MDM2,MYC,NCOA3,NQO1,PES1,POLA1,PTMA,SLC7A5,TM4SF1,TMEM97,TRIM16,VAV3
ProH+PreH	ESR1		ligand-dependent nuclear receptor		-1,473		3,58E-03	ABCC5,CCL2,CCNG2,COMT,CTSB,CTSD,DDX21,EGR1,EIF5A,FOS,IGFBP2,IRS2,NQO1,PES1,POLA1,PTMA,S100P,STC2,TMEM97,UNC119,VIM
SN2	ESR1		ligand-dependent nuclear receptor		0,682		6,92E-03	CCL2,CCNA2,CDKN1A,CDKN2A,CTSB,CYP1A1 (includes EG:13076),EFNA1,FOXM1,GPAM,ICOSLG,IL1A,LTB,MKI67,NCOA3,NFYB,NR1D1,SCARB1,SERPINE1,SHANK3,TMEM97,VAV3
ProH+PreH	Esr1-Estrogen-Sp1		complex				2,36E-03	CTSD,FOS
Koor	ESR2		ligand-dependent nuclear receptor		1,408	bias	1,84E-02	CDKN1A,GCLC,IGF1R,MYC,SCARB1,SKP2 (includes EG:27401),VAV3
MA	ESR2		ligand-dependent nuclear receptor		1,941		2,84E-01	CDKN1A,GCLC,MYC,NEDD9
SN2	ESR2		ligand-dependent nuclear receptor		0,985		4,99E-02	CCL2,CDKN1A,IGFBP4,SCARB1,SKP2 (includes EG:27401),VAV3
ProH+PreH	ESRRA		ligand-dependent nuclear receptor				3,92E-02	ABCC5,CYCS,IDH3A,PCK2,PPARA
Koor	estrogen		chemical drug	Inhibited	-2,851	bias	2,93E-02	ALDH1B1,BCL2,BRCA1,DHFR,DNMT1,FAS,IGF1R,MCM3,MYB,MYC,POLE,SKP2 (includes EG:27401),UNG,XBP1 (includes EG:140614)
MA+Add-El	estrogen		chemical drug	Inhibited	-2,142		5,56E-03	ABCA1,CCND1,CDC25A,CKB,CYBB,DHFR,DNMT1,FAS,FEN1,MCM3,MCM7,POLD1,PTTG1,TYMS,UNG,VDR
NAR	estrogen		chemical drug	Inhibited	-3,627	bias	9,87E-05	ALDH1B1,BRCA1,CDC25A,DHFR,FEN1,JUN,LIG1,MCM3,MCM7,MYBL1,PCNA,PLAT,POLD1,PTMA,RFC3,SKP2 (includes EG:27401),SOD1,TYMS,UNG,XBP1 (includes EG:140614)
SB	estrogen		chemical drug	Inhibited	-3,203		3,11E-03	BRCA1,CDC25A,DHFR,DNMT1,FAS,FEN1,FGF7,LIG1,MCM3,MCM7,NCOA3,POLD1,PTTG1,RFC3,TYMS,UNG
SN2	estrogen		chemical drug	Inhibited	-2,200		2,53E-02	ALDH1B1,CCL2,HBEGF,ICAM1,IGFBP4,IL1A,MCM3,NCOA3,POLE,PTAFR,PTTG1,SKP2 (includes EG:27401),TYMS,UNG
ProH	estrogen		chemical drug		-1,225		4,74E-02	ALDH1B1,BCL2,EGF,FAS,LGALS1,MCM3,MCM7,MYC,NCOA3,PPRC1,PTMA,TRIM16,UNG
ProH	estrogen receptor		group		-1,976		2,33E-01	ANXA1,BAX,BCL2,CCNA1,CCND2,CCNE2,CD59 (includes EG:25407),CDH5,F11R,MYC,PLAU,SAT1,SPARC
Add-El	ESX1		transcription regulator				4,26E-02	KRAS
Koor	ethanol		chemical - endogenous mammalian		0,251	bias	4,66E-02	ACACA,ADAM17,BCL2,BRCA1,CDKN1A,FAS,FASN,HSP90B1,PARP1,STAU2
ProH	ethanol		chemical - endogenous mammalian		0,781		3,96E-02	ACACA,ADAM17,BAX,BCL2,CDKN1A,FAS,FASN,HMOX1,NCF2,PARP1
SN2	ethanol		chemical - endogenous mammalian		0,563		2,76E-04	ACACA,ADAM17,ADM,CCL2,CDKN1A,FASN,HMOX1,HSP90B1,ICAM1,IL1B,LPIN1,NCF2,PARP1,SERPINE1,TIMP1
ProH	ETHE1		enzyme				2,35E-02	BAX,TP53I3
NAR	ethidium		chemical toxicant	Activated	2,000	bias	6,80E-04	CCNB2,CCNE1,CCNE2,PCNA,PLAU
SB	ethidium		chemical toxicant	Activated	2,000		4,99E-03	CCNB2,CCNE1,CCNE2,PRC1 (includes EG:233406)
MA+Add-El	ethidium		chemical toxicant				3,96E-02	CCNB2,CCND1,PRC1 (includes EG:233406)
ProH	ethidium		chemical toxicant				3,81E-02	BCL2,CCNE2,PLAU
MA+Add-El	etoposide		chemical drug		1,250		5,72E-04	BCL2A1,CCNB1,CCND1,CDC25B,CDKN1A,DNMT1,FAS,ID2,IL1B,MDM2,PIK3R3,TNFRSF10B,TNFRSF10D,UHRF1
ProH	etoposide		chemical drug		1,446		5,20E-07	ADAM17,BAX,BCL2L1,CCNA1,CDKN1A,CREG1,CYCS,FAS,FTH1 (includes EG:14319),GADD45A,GDF15,ID2,LPAR6,MDM2,PRF1,TNFRSF10B,TNFRSF10D,TP53I3,UHRF1
SB	etoposide		chemical drug		0,684		1,03E-03	BLM,CCNB1,CDC25B,DNMT1,FAS,GADD45A,MDM2,PIK3R3,SOD2,TNFRSF10B,TNFRSF10D,TP53I3,UHRF1
SN2	etoposide		chemical drug		1,900		1,11E-05	ADAM17,BCL2A1,BIN1,BIRC3,CASP2,CCNB1,CDKN1A,CFLAR,FTH1 (includes EG:14319),GDF15,ID2,IL1B,NFKB2,PRF1,RELB,TNFRSF10D,UHRF1
NAR	etretinate		chemical drug				2,36E-02	KRT16,ODC1
SB	etretinate		chemical drug				2,16E-02	KRT16,ODC1
ProH+PreH	ETS		group				4,67E-02	DAB2,EGR1,VWF
SN2	ETS		group				1,32E-03	ENG,ICAM1,LTB,SERPINE1,TIMP1
MA+Add-El	ETS1		transcription regulator		1,438		2,18E-02	ARPC2,C1orf144,CASP1,CCND1,CD14,CDK2,CDKN1A,ETS2,HPSE,ITGB2,MGAT5,NQO1
SN2	ETS1	-1,271	transcription regulator		-0,355		1,28E-03	BCL11A,CCL2,CD79B,CDH5,CDKN1A,CDKN2A,ETS1,HMOX1,HSPA1A/HSPA1B,HSPA6,ICAM1,INSIG1,MMP2,PARP1,SPP1 (includes EG:100359743)
SN2	ETS2		transcription regulator		-0,208		4,47E-03	CD34,CDKN1A,CDKN2A,HMOX1,ICAM1,SYK
SN2	ETV5	1,341	transcription regulator				5,24E-04	FOXM1,ICAM1,MMP2
Koor	everolimus		chemical drug				1,74E-02	CDKN1A,CEBPB (includes EG:1051),MYC
MA+Add-El	everolimus		chemical drug		-0,780		1,32E-04	ABCA1,CCND1,CDKN1A,CEBPB (includes EG:1051),NCEH1
ProH	everolimus		chemical drug				1,61E-02	CDKN1A,MYC,NCEH1
SN2	exisulind		chemical drug				1,48E-02	ALOX15,CDKN1A
Koor	ezatiostat		chemical drug				7,98E-03	ABCC1,GCLC
MA	ezatiostat		chemical drug				7,80E-03	GCLC,GCLM
ProH	ezatiostat		chemical drug				7,54E-03	GCLC,GCLM
SN2	EZH2		transcription regulator	Activated	2,142		2,53E-02	ANXA6,BIRC3,CDK6,CDKN1A,CDKN2A,EFNA1,FUCA1,GPR68,HOXA11,ICAM1,ICOSLG,LTB,NFKBIA,WASF1
ProH	EZH2		transcription regulator		-1,091		2,36E-02	ANXA6,BCL2,CCND2,CCNE2,CD82,CDK6,CDKN1A,CHRM3,FUCA1,MPZL2,MYC,RBM5,SCAMP2,TRIM38
ProH	EZR		other				2,36E-03	BAX,BCL2,BCL2L1
SN2	F10		peptidase		1,457		2,28E-03	CCL2,F3,ICAM1,MMP2,NFKBIA
SB	F2		peptidase	Inhibited	-2,164		4,74E-01	CAD,CCNA2,E2F7,F2RL1,FOSL2,MFHAS1,MYBL2,NCF1C,SOD2,UBE2S,UCK2
MA	F2		peptidase	Activated	3,617	bias	3,86E-03	ANGPT1,B4GALT1,CASP1,CASP3,CCND2,CD63,CDKN1A,CORO1C,DOCK10,FOSL2,HMOX1,LAMP1,MYC,PLAUR,PROS1,SLC12A7,SLC2A3,TAP2,TIMP2,TNFRSF12A,TRIO
NAR	F2		peptidase		-0,055	bias	6,99E-03	AKR1B1,ALDH1B1,CAD,CCNA2,CDKN1A,CTPS1,DOCK10,E2F7,JUN,MYBL2,MYH9 (includes EG:17886),NUS1 (includes EG:116150),PLAT,RAC2,RHOB,SELP,SKP2 (includes EG:27401),SLC7A1,UCK2,VWF
ProH	F2		peptidase		-0,531		2,61E-02	ACTA2,ALDH1B1,BAX,CAD,CCNA2,CCND2,CD63,CDKN1A,CLIC1,HMOX1,IFRD2,MYC,NUS1 (includes EG:116150),PPAP2A,SLC7A1,SRM,TOMM40,UCK2
SN2	F2		peptidase		1,516	bias	1,81E-06	ALDH1B1,ANGPT1,BIRC3,CAD,CALR,CASP2,CCL2,CCNA2,CDKN1A,CFLAR,E2F7,ETS1,F3,FAM46A,HBEGF,HMOX1,ICAM1,KIF13A,NCF1C,NFKBIA,PDIA4,RELB,SDC4,SERPINE1,SKP2 (includes EG:27401),SLC2A6,SMTN,THBS1,TNFRSF12A
SN2	F2R		G-protein coupled receptor		1,460	bias	1,09E-02	ANGPT1,CCL2,F3,HMOX1,ICAM1,THBS1
ProH	F2RL1		G-protein coupled receptor				2,75E-02	KITLG,MSC,SERPINB2,TSPAN15
ProH+PreH	F2RL1		G-protein coupled receptor				2,34E-02	CCL2,CTSD,DUSP6,MSC
SN2	F2RL1		G-protein coupled receptor		0,919	bias	8,70E-04	CCL2,F3,HBEGF,KITLG,SERPINB2,WWOX
SN2	F3	1,574	transmembrane receptor				3,90E-02	CCL2,F3,MMP2
Add-El	F7		peptidase		-1,935		4,13E-02	CXCL2,EEF1A1,IL8,MYC
ProH+PreH	FABP1		transporter				4,86E-02	PPARA
Add-El	FADD		other				2,37E-03	IL8,MAP3K1,NFKB1
ProH+PreH	FAF1 (includes EG:11124)	-1,082	other				4,86E-02	VIM
Koor	FAM103A1		other				2,76E-03	MYC,RUVBL1
MA	FAM103A1		other				2,69E-03	MYC,RUVBL1
MA+Add-El	FANCA	-1,489	other				2,47E-03	CDKN1A,FANCG,IL1B
NAR	FANCA	-1,958	other				3,42E-02	CDKN1A,FANCG
SN2	FANCA		other				3,46E-02	CDKN1A,IL1B
ProH+PreH	FANCC		other				3,05E-02	HHEX,HSPA4,IFI44L,MX1,PRKCB,RPGR
SN2	FANCC		other				3,89E-02	GDF15,IL1B,MYOF,OAS1,OAT,PRKCB
SN2	farnesyl pyrophosphate		chemical - endogenous mammalian				2,64E-02	FASN,ICAM1,SERPINE1
MA	FAS	1,370	transmembrane receptor		0,555		1,80E-03	ANXA2,CAMK2G,CASP3,CCRL2,CD59 (includes EG:25407),CD86,FAS,FLOT2,IL13RA1,IL17RA,IL1RAP,ITGAV,ITPR1,LGALS3,MAP4K4,MERTK,PIK3C2B,PINK1,PLD2,PLIN2,PPFIA1,PRKCB,RSAD2,SERPINB2,SPTBN1,STK17B,STK38L,XPC
MA+Add-El	FAS	1,375	transmembrane receptor				1,24E-02	ARHGEF1,BIRC5,CASP8,CD300C,CD86,CD93,CXCR2,FAS,FPR1,GIT2,GRK5,HPS5,IL17RA,IL18R1,ITPR1,LST1,PINK1,PLEC,PRKCB,PSTPIP1,S100A12,SERPINB2,SIGLEC7,SKIL,STK17B
NAR	FAS		transmembrane receptor		-1,992		1,00E00	CD93,CTNND1,FOXO3,FPR1,GIT2,IRF1,JUN,MYO5A,NLRP1,P2RX1,PLAU,PRKDC,SELP,SIGLEC7,STK17B
ProH	FAS	1,392	transmembrane receptor		0,557		1,41E-03	ACTA2,AKAP8,ANXA2,BAX,BCL11A,BCL2,BCL2L1,CASP8,CASP9,CCRL2,CD300C,CD59 (includes EG:25407),CD86,CXCR2,FAS,ITGAV,MERTK,NLRP1,P2RX4 (includes EG:18438),PINK1,PLAU,PLIN2,PRKDC,PSTPIP1,SERPINB2,STK17A,TUBA4A,XPC
SN2	FAS		transmembrane receptor		0,598		7,01E-05	AIM1,AKAP8,BCL11A,BID,BIRC3,CCL2,CCRL2,CD200,CFLAR,EFNA1,F3,FCAR,FPR1,ICAM1,IL17RA,IL1A,IL9R,IMPA2,LGALS3,LST1,LTB,MEF2C,NFKBIA,PRKCB,PRKDC,RASGRP2,SERPINB2,SIGLEC7,SORL1,SPP1 (includes EG:100359743),STK17B,SYK
ProH+PreH	FASLG		cytokine				7,69E-03	CCL2,FOS,FTH1 (includes EG:14319)
SN2	FASLG		cytokine				9,05E-03	CCL2,CFLAR,FTH1 (includes EG:14319)
SN2	FASN	-1,298	enzyme				2,64E-02	FASN,GPAM,SKP2 (includes EG:27401)
SN2	fasudil		chemical drug				1,46E-02	CCL2,CDKN2A,F3,MMP2
MA	fatty acid		chemical - endogenous mammalian	Activated	2,000		2,37E-01	FASN,HMOX1,ITGAM,TNFRSF10B
MA+Add-El	fatty acid		chemical - endogenous mammalian	Activated	2,169		1,13E-02	FADS2,IL1B,ITGAM,RXRA,S100A8,TNFRSF10B,UCP2
ProH	fatty acid		chemical - endogenous mammalian	Activated	2,000		2,28E-01	ACACA,FASN,HMOX1,TNFRSF10B
SN2	fatty acid		chemical - endogenous mammalian		1,890		2,89E-03	ACACA,FADS2,FASN,GPAM,HMOX1,IL1B,NFKBIA,SERPINE1
ProH+PreH	FBXO44		other				4,86E-02	ADRB2
SN2	FBXW7		transcription regulator				9,05E-03	NFKB2,NOTCH1,SERPINE1
MA+Add-El	Fcer1		complex		1,981		6,75E-02	IL1B,IL1RN,KMO,TNFRSF9
SN2	Fcer1		complex		1,969		6,62E-02	CCL1,CCL2,IL1B,IL1RN
MA+Add-El	FCGR1A		transmembrane receptor				1,50E-02	ITGAM,ITGB2
MA+Add-El	Fcgr3		group				3,29E-02	IL1RN,ITGAM,ITGB2
SN2	Fcgr3		group				3,24E-02	IL1RN,ITGAL,ITGAX
ProH+PreH	FDPS		enzyme				4,86E-02	ADRB2
SN2	fenofibrate		chemical drug		-1,300		1,77E-02	CAT,ECH1,HMOX1,ID2,PTAFR,SERPINE1
Koor	fenretinide		chemical drug	Activated	2,200		1,21E-01	BCL2,MKI67,MYC,TNFRSF10B,XPO1
NAR	fenretinide		chemical drug	Activated	2,200		1,11E-01	JUN,MKI67,NCF2,TNFRSF10B,XPO1
ProH	fenretinide		chemical drug	Activated	2,564		1,30E-02	ACER2,BCL2,DDIT3,MYC,NCF2,TNFRSF10B,XPO1
Koor	ferric ammonium citrate		chemical drug				4,85E-02	GADD45A,MYC
MA	ferric ammonium citrate		chemical drug		0,762		2,22E-04	FTH1 (includes EG:14319),FTL,MYC,NFYA
ProH	ferric ammonium citrate		chemical drug		-0,283		2,08E-04	FTH1 (includes EG:14319),FTL,GADD45A,MYC
ProH+PreH	ferric ammonium citrate		chemical drug				3,45E-03	FTH1 (includes EG:14319),FTL,GADD45A
SN2	ferric ammonium citrate		chemical drug				4,68E-02	FTH1 (includes EG:14319),FTL
MA	ferric chloride		chemical toxicant				2,69E-03	FTH1 (includes EG:14319),FTL
ProH	ferric chloride		chemical toxicant				2,60E-03	FTH1 (includes EG:14319),FTL
ProH+PreH	ferric chloride		chemical toxicant				2,36E-03	FTH1 (includes EG:14319),FTL
SN2	ferric chloride		chemical toxicant				2,65E-03	FTH1 (includes EG:14319),FTL
ProH+PreH	ferric citrate		chemical drug				4,86E-02	FTH1 (includes EG:14319)
Koor	ferulic acid		chemical - endogenous non-mammalian				3,41E-02	BCL2,CAT,MKI67
SN2	ferulic acid		chemical - endogenous non-mammalian				4,86E-04	CAT,CD34,HMOX1,MKI67,TIMP1
MA	FES		kinase				1,29E-03	CSF3R,ITGAM,ITGAX
SN2	FES		kinase				2,39E-02	ITGA4,ITGAX
Koor	FGF1		growth factor		0,000		6,04E-03	CDKN1A,DCAF8,DNMT1,MYC,ZNF589
SN2	FGF1		growth factor		-1,131		5,55E-03	CDKN1A,ICAM1,LTB,ODC1,TNFRSF12A
ProH+PreH	FGF10		growth factor				3,10E-02	CTSB,SPRY2
ProH+PreH	FGF19		growth factor				1,32E-02	EGR1,FOS
MA	FGF2		growth factor		1,804		2,10E-01	ANGPT1,ANPEP,CDKN1A,ENPP2,FAS,FOXO4,FUT3,GDNF,MDM2,PLAUR,PTPRE,SLC20A1
SN2	FGF2		growth factor		0,513		4,07E-05	ANGPT1,BTG2,CCL2,CDKN1A,CFLAR,ETS1,F3,HBEGF,ICAM1,IGFBP4,IL1B,MKI67,MMP2,ODC1,PRKDC,PTPRE,PTTG1,SERPINE1,SLC20A1,SPP1 (includes EG:100359743),ST3GAL4,THBS1,TIMP1
NAR	FGF4		growth factor				3,84E-02	CDKN1A,FOXO3,FOXO4
ProH+PreH	FGF4		growth factor				3,35E-02	FOS,FOXO4,HMGCS1
SN2	FGF7		growth factor		0,108		1,75E-02	CAD,CDKN1A,FASN,IL1A,PTAFR
MA	FGF9		growth factor				1,51E-02	GCLC,HMOX1
ProH	FGF9		growth factor				1,46E-02	GCLC,HMOX1
ProH	FGFR2		kinase				3,81E-02	BAX,BCL2,FAS
SN2	FGFR2		kinase				6,04E-03	ICAM1,IL1A,IL1B,SPP1 (includes EG:100359743)
Koor	FGFR3		kinase				1,74E-02	CDKN1A,DCAF8,ZNF589
SN2	FGFR3		kinase				1,65E-02	CDKN1A,CDKN2A,LTB
ProH	FH		enzyme				8,83E-03	CDKN1A,LDHA,NQO1
ProH+PreH	FH	-1,143	enzyme				5,72E-04	AATF,LDHA,NQO1,TKT
MA+Add-El	FHIT		enzyme		0,192		2,49E-02	CDKN1A,RAB31,RANBP1,RHOC
NAR	FHIT		enzyme		0,665	bias	4,42E-03	CDKN1A,RAB31,RAN,RANBP1,RHOC
ProH	FHIT		enzyme		1,214		2,36E-02	CDKN1A,IPO7,RANBP1,RHOC
SN2	Fibrin		complex				1,46E-02	CDH5,F3,ICAM1,SERPINE1
SN2	Fibrinogen		complex		1,411		9,41E-05	CCL2,CD40,CEACAM8,F3,ICAM1,IL1B
ProH	fisetin		chemical toxicant		1,214		1,16E-02	BAX,BCL2,BCL2L1,MYC
MA+Add-El	fish oils		chemical drug				2,89E-02	CEBPB (includes EG:1051),IL1B,NUCB2,RXRA
SN2	fish oils		chemical drug		0,152		2,83E-02	CYP1A1 (includes EG:13076),IL1B,NUCB2,PIK3R1
ProH+PreH	flavonoid		chemical - endogenous non-mammalian				4,86E-02	HMOX1
MA+Add-El	flavopiridol		chemical drug		-0,506		1,35E-02	BIRC5,CCNB1,CCND1,CDKN1A,ITGAM
SN2	flavopiridol		chemical drug		-1,315		1,31E-02	BIRC3,CCL2,CCNB1,CDKN1A,ICAM1
MA+Add-El	FLI1		transcription regulator				8,27E-03	CCND1,DNMT1,ID2,MDM2,TGFBR2
Koor	floxuridine		chemical drug				2,48E-02	GADD45A,UNG
MA+Add-El	floxuridine		chemical drug				1,28E-03	CCNB1,TYMS,UNG
NAR	floxuridine		chemical drug				2,36E-02	TYMS,UNG
ProH	floxuridine		chemical drug				2,35E-02	GADD45A,UNG
SB	floxuridine		chemical drug				2,71E-05	CCNB1,GADD45A,TYMS,UNG
SN2	floxuridine		chemical drug				1,26E-03	CCNB1,TYMS,UNG
MA	FLT1		kinase				2,42E-02	CDKN1A,HMOX1
ProH	FLT1		kinase				2,35E-02	CDKN1A,HMOX1
SN2	FLT1		kinase				3,35E-05	CDKN1A,EPAS1,HMOX1,NOTCH1
Add-El	FLT3		kinase				2,43E-02	MYC,PTPN6
Koor	FLT3		kinase				3,59E-02	CCND2,MYC
MA	FLT3		kinase				3,51E-02	CCND2,MYC
MA+Add-El	FLT3	-1,580	kinase				3,50E-02	BIRC5,CCND2
ProH	FLT3		kinase				3,40E-02	CCND2,MYC
Koor	fludarabine		chemical drug	Activated	2,407		1,05E-04	CDKN1A,FAS,MDM2,PPM1D,TNFRSF10A,TNFRSF10B
MA	fludarabine		chemical drug	Activated	2,190		1,01E-03	CDKN1A,FAS,MDM2,PPM1D,TNFRSF10B
ProH	fludarabine		chemical drug	Activated	2,606		6,72E-06	CDKN1A,DDB2,FAS,MDM2,PPM1D,TNFRSF10A,TNFRSF10B
MA+Add-El	fludarabine		chemical drug		1,452		1,00E-03	CCND1,CDKN1A,FAS,MDM2,TNFRSF10B
NAR	fludarabine		chemical drug		0,975		7,58E-03	CCNE1,CDKN1A,PCNA,TNFRSF10B
SB	fludarabine		chemical drug		1,951		6,40E-03	CCNE1,FAS,MDM2,TNFRSF10B
SN2	fluocinolone acetonide		chemical drug	Activated	2,333		1,03E-04	CDCA3,FKBP5,KIF2C,KIF4A,MT1E,MT1F,MT1H,MT1X,PIR
NAR	fluocinolone acetonide		chemical drug		1,890		2,83E-03	CDCA3,FKBP5,KIF2C,KIF4A,LSP1 (includes EG:16985),OIP5,UBR7
SB	fluocinolone acetonide		chemical drug		1,134		2,15E-03	CDCA3,FKBP5,KDM5B,KIF2C,KIF4A,OIP5,SAA1
MA	fluoxetine		chemical drug		0,447		2,06E-02	ASAH1,CASP3,MYC,SLC2A3,WIPI1
ProH	fluoxetine		chemical drug		1,342		1,93E-02	ASAH1,BAX,MYC,NME2,WIPI1
SN2	FN1		enzyme	Activated	2,261		1,01E-04	ACP5,BIRC3,CCL2,CDK6,F3,IL1B,LGALS8,MMP2,NFKBIA,RASSF2,SDC4,SERPINE1,SKP2 (includes EG:27401),SQSTM1,TGFBR2,THBS1
Add-El	FN1		enzyme		-1,954		4,74E-01	COPS5,CXCL2,IL8,MYC,THBS1
MA	FN1		enzyme		0,281	bias	2,16E-02	CDK6,ITGAV,MYC,PLAUR,RASSF2,SDCBP,SEC23B,SQSTM1,TIMP2,TNFAIP2,VPS45
SN2	formoterol		chemical drug				4,68E-02	CALR,PDE4D
SB	forskolin		chemical toxicant		-1,765		1,00E00	CALM1 (includes others),CTNND1,FKBP5,GK,INA,MDM2,ODC1,PGRMC1,RAB31,SERPINB2,STK17A,TK1,ZNF331
SN2	forskolin		chemical toxicant		-1,152		1,28E-02	ACP5,AKAP12,BHLHE40,BTG2,CALR,CD200,CD9,CDC42SE1,CDK16,CDKN1A,CYFIP2,FKBP5,GK,GPR56,ICAM1,ID2,IL1B,KITLG,ODC1,PDE4D,PGRMC1,PTPRE,RAB31,SERPINB2,SERPINE1,SMARCD1,THBS1,UPP1
MA+Add-El	FOS		transcription regulator				4,61E-02	C3AR1,CCND1,CD244,GSTP1,MDM2,NQO1,PTPRO,SERPINB2,VIM
ProH+PreH	FOS	-1,932	transcription regulator		1,376		1,27E-02	CCL2,EGR1,EGR2,FOS,FOSB,FTH1 (includes EG:14319),HSPA5,NCF2,NQO1,VIM
SN2	FOS		transcription regulator		-0,343		1,85E-02	CCL2,CFLAR,F3,FTH1 (includes EG:14319),HSPA5,ICAM1,MT2A,NCF2,SERPINB2,VAV3
ProH+PreH	FOSB	-1,407	transcription regulator				7,69E-03	FOS,FOSB,FTH1 (includes EG:14319)
SN2	FOSB		transcription regulator				9,05E-03	FTH1 (includes EG:14319),SERPINB2,SERPINE1
ProH+PreH	FOSL1		transcription regulator				2,01E-02	EGR1,EGR2,FOS,SPARC
MA+Add-El	FOSL2		transcription regulator				2,12E-02	ABCA1,FAS,SERPINB2,TK1
SN2	FOXK2		transcription regulator				2,39E-02	MCM3,SERPINE1
SN2	FOXL2		transcription regulator		1,732		2,97E-02	BCL2A1,CDKN2A,HRH2,ICAM1,PRTN3,SERPINB2
MA+Add-El	FOXM1	-1,483	transcription regulator	Inhibited	-3,622		8,16E-17	AURKB,BIRC5,CCNA2,CCNB1,CCNB2,CCND1,CDC20 (includes EG:107995),CDC25B,CDK1,CDK2,CDKN1A,CENPA,CKS1B,FOXM1,GTSE1,KIF20A,NEK2,PLK1,PLK4,PRC1 (includes EG:233406),STMN1
NAR	FOXM1	-2,103	transcription regulator	Inhibited	-3,931	bias	4,68E-12	AURKB,CCNA2,CCNB2,CCNE2,CDC20 (includes EG:107995),CDK1,CDK2,CDKN1A,CDKN3,CKS1B,FOXM1,GTSE1,KIF20A,PLK1,PLK4,SKP2 (includes EG:27401),STMN1
SB	FOXM1	-1,307	transcription regulator	Inhibited	-4,159		2,39E-17	AURKB,BIRC5,CCNA2,CCNB1,CCNB2,CCNE2,CDC20 (includes EG:107995),CDC25B,CDK1,CDK2,CDKN3,CENPA,CKS1B,FOXM1,GTSE1,KIF20A,NEK2,PLK1,PLK4,PRC1 (includes EG:233406),STMN1
SN2	FOXM1	-1,322	transcription regulator	Inhibited	-2,593		6,39E-07	AURKB,CCNA2,CCNB1,CDKN1A,CDKN3,CENPA,FOXM1,GTSE1,KIF20A,MMP2,PLK1,SKP2 (includes EG:27401)
ProH	FOXM1		transcription regulator		-1,760		4,33E-03	CCNA2,CCNE2,CDC20 (includes EG:107995),CDKN1A,KIF20A,MYC,PLK1
NAR	FOXO1		transcription regulator	Inhibited	-2,306	bias	7,92E-03	ANLN,BRIP1,CASP6,CCNB2,CDK1,CDKN1A,DLGAP5,JUN,KIF11,KIF18A,MCM5,NUSAP1,SPC25 (includes EG:100144563)
ProH	FOXO1		transcription regulator	Activated	2,912		1,85E-02	BAX,BCL2,CASP6,CASP8,CCNG2,CDKN1A,DLGAP5,FAS,GADD45A,IL18 (includes EG:16173),MYC,TNFSF9
MA+Add-El	FOXO1		transcription regulator		-1,256		7,44E-07	ANLN,BCL2A1,BIRC5,BRIP1,CASP8,CCNB1,CCNB2,CCND1,CDK1,CDKN1A,DLGAP5,FAS,IL17RA,KIF11,MCM5,NEK2,NUSAP1,PRC1 (includes EG:233406),SESN3,SPC25 (includes EG:100144563),TNFRSF9
SB	FOXO1		transcription regulator		-1,834		1,28E-08	ANLN,BIRC5,BRIP1,CASP8,CCNB1,CCNB2,CDC42EP3,CDK1,DEPDC1,DLGAP5,FAS,GADD45A,IL17RA,KIF11,KIF18A,MCM5,NEK2,NUSAP1,PRC1 (includes EG:233406),RICTOR,SESN3,SOD2,SPC25 (includes EG:100144563)
SN2	FOXO1		transcription regulator		-0,620		3,96E-04	ALAS1,BCL2A1,BID,BIRC3,CASP2,CASP6,CCNB1,CD40,CDKN1A,CFLAR,DLGAP5,HUS1,IL17RA,MCM5,SERPINE1,SESN3
Koor	FOXO3		transcription regulator	Activated	2,214	bias	3,81E-04	APEX1,CASP8,CAT,CCND2,CDKN1A,CPT1A,GADD45A,GTF2I,HBP1,IARS,LARS,MKI67,MYC,SLC7A1
ProH	FOXO3		transcription regulator	Activated	2,221		2,84E-04	CASP8,CCND2,CCNG2,CDKN1A,CPT1A,FOXO4,GABARAPL1,GADD45A,HBP1,IARS,MYC,PLAU,PLK1,SLC7A1
MA+Add-El	FOXO3		transcription regulator		1,729		5,90E-06	BECN1,BIRC5,CASP8,CCNB1,CCND1,CCND2,CDKN1A,CPT1A,FOXM1,IMPDH2,MKI67,MTHFD2,MXD1,PLK1,SLC7A1,UBE2C,UCP2
NAR	FOXO3	1,311	transcription regulator		1,709	bias	9,82E-04	CDKN1A,FOXM1,FOXO3,FOXO4,GABARAPL1,IARS,MKI67,MXD4,PLAU,PLK1,PRDX3,SLC7A1,UBE2C
SB	FOXO3		transcription regulator		1,134		6,01E-03	BIRC5,CASP8,CCNB1,CDC42EP3,FOXM1,GADD45A,MKI67,MXD4,PLK1,SOD2,UBE2C
SN2	FOXO3		transcription regulator		0,054		3,16E-03	CAT,CCNB1,CDKN1A,CFLAR,CPT1A,FOXM1,GABARAPL1,MKI67,MTHFD2,MXD1,NFKBIA,PLK1
ProH	FOXO4	1,171	transcription regulator		0,927		3,63E-02	BCL2L1,CCNG2,CDKN1A,GADD45A
SN2	FOXP3		transcription regulator				2,88E-02	CDKN1A,ID2,IL7R,MMP2,RGS1
Koor	FSH		complex		-0,893		2,45E-03	ARHGAP1,BCKDK,BCL11A,CCND2,CDK6,CENPI,ELL2,FILIP1L,FKBP5,GCLC,HBP1,IGF1R,ITPR1,KLF10,LZTR1,MAP1LC3B,MAP3K5,MYC,PAWR,PHKA2,PI4K2A,POP5 (includes EG:117109),PSIP1,RANGAP1,SCARB1,SMARCA4,STK17A,TNFRSF10B,TOB1
MA	FSH		complex		1,431		3,01E-06	ADCY7,ARHGEF5,BAG1,BCKDK,CAMK2G,CCND2,CDK6,CSNK1A1,DAB2,DAPK1,DNAJB9,ENC1,FOSL2,GCLC,GK,ITPR1,KIDINS220,MAP2K1,MAP3K7 (includes EG:26409),MAP4K4,MEF2D,MT2A,MYC,NLK,NPC2 (includes EG:10577),PAWR,PI4K2A,PKM,PTPRE,RAB1A,RASSF2,SGK1,TIMP2,TMBIM6,TNFRSF10B,TOB1,WT1
MA+Add-El	FSH		complex		-0,266		3,86E-02	ARPC4,BECN1,CCND2,CDK6,CENPI,CSNK1A1,CXCR4,FKBP5,GRK5,ITPR1,MAP2K1,MAPK14,PDXK,PKM,PLIN3,PSIP1,PTPRE,RAB31,RASSF2,TGFBR2,TK1,TNFRSF10B,TOB1,UPP1
ProH	FSH		complex		-0,342		1,95E-02	ACTA2,ARHGEF5,BCL11A,CASP9,CCND2,CDK6,DAB2,FDXR,GCLC,GK,HBP1,KITLG,LOC81691,MYC,NPC2 (includes EG:10577),PPAP2A,PTPRE,RAB33B,RGS12,SMARCA4,STIP1,STK17A,TNFRSF10B,TOB1,WT1
SN2	FSH		complex		-0,548		8,80E-05	ACP5,AKAP12,BCL11A,BTG2,CDK16,CDK6,CFLAR,CYFIP2,DUSP3,EFNA1,FILIP1L,FKBP5,GK,GPR56,KITLG,MMP2,MT1H,MT1L,MT1X,MT2A,PGRMC1,PTPRE,RAB31,RASSF2,RGS16,SCARB1,SERPINE1,SMARCD1,STIP1,TGFBR2,THBS1,TIMP1,UPP1
MA	FSTL3		other				1,51E-02	ACVR1,CDKN1A
Add-El	FTH1 (includes EG:14319)		enzyme				2,43E-02	CD86,TFRC
MA	FTH1 (includes EG:14319)	1,572	enzyme				3,51E-02	CD86,FTL
MA+Add-El	FTH1 (includes EG:14319)		enzyme				3,50E-02	CD86,FTL
ProH	FTH1 (includes EG:14319)	1,349	enzyme				3,40E-02	CD86,FTL
MA	FTMT		enzyme				7,80E-03	FTH1 (includes EG:14319),FTL
ProH	FTMT		enzyme				7,54E-03	FTH1 (includes EG:14319),FTL
ProH+PreH	FTMT		enzyme				6,84E-03	FTH1 (includes EG:14319),FTL
SN2	FTMT		enzyme				7,68E-03	FTH1 (includes EG:14319),FTL
NAR	FUBP1		transcription regulator				3,42E-02	CCNE1,STMN1
SB	FUBP1		transcription regulator				3,13E-02	CCNE1,STMN1
Koor	fulvestrant		chemical drug	Activated	3,466		5,43E-03	BCL2,BLM,CDKN1A,CLK1,IGF1R,KLF10,MCM3,MTHFD1,MYB,MYC,POLA2,POLE,PRIM1,RFC2,RNASEH2A,SKP2 (includes EG:27401),TIMELESS
MA	fulvestrant		chemical drug	Activated	2,176		1,00E00	CDKN1A,MCM2,MCM7,MYB,MYC,SMPD1,SOD1,SQSTM1
MA+Add-El	fulvestrant		chemical drug	Activated	4,307		4,71E-13	BARD1,BIRC5,CCNA2,CCNB1,CCND1,CDC20 (includes EG:107995),CDC25A,CDC25B,CDK1,CDKN1A,CHAF1A,CKS1B,FEN1,FKBP1A,FOXM1,GSTP1,ID2,KIF11,MAPK14,MCM2,MCM3,MCM5,MCM7,POLA2,PRIM1,RFC2,RFC5,RNASEH2A,RRM1,SMPD1,STMN1,TIMELESS,TK1,UBE2C,WEE1
NAR	fulvestrant		chemical drug	Activated	4,557		1,08E-14	BARD1,BLM,CCNA2,CCNE1,CDC20 (includes EG:107995),CDC25A,CDK1,CDKN1A,CHAF1A,CKS1B,FEN1,FOXM1,GSTP1,IRF1,JUN,KIF11,MCM2,MCM3,MCM5,MCM7,MTHFD1,MYO1B,POLA2,PRIM1,PRPS1,RBL1,RFC2,RFC5,RNASEH2A,RRM1,SKP2 (includes EG:27401),SOD1,STMN1,TIMELESS,TK1,UBE2C,WEE1
ProH	fulvestrant		chemical drug	Activated	3,182		1,98E-02	BAX,BCL2,CCNA2,CDC20 (includes EG:107995),CDKN1A,ID2,MCM3,MCM7,MTHFD1,MYC,NCOA3,SMPD1,SQSTM1,TUBA4A,WEE1
SB	fulvestrant		chemical drug	Activated	5,507		6,08E-17	AURKA,BARD1,BIRC5,BLM,CCNA2,CCNB1,CCNE1,CDC20 (includes EG:107995),CDC25A,CDC25B,CDK1,CDKN2C,CHAF1A,CKS1B,CLK1,FEN1,FOXM1,H2AFX,KIF11,MAPK14,MCM2,MCM3,MCM5,MCM7,MTHFD1,MYO1B,NCOA3,POLA2,PRIM1,RBL1,RFC2,RFC5,RNASEH2A,RRM1,STMN1,TIMELESS,TK1,UBE2C,WEE1
SN2	fulvestrant		chemical drug	Activated	2,719		1,00E-02	CCL2,CCNA2,CCNB1,CDKN1A,FOXM1,ID2,MCM2,MCM3,MCM5,MTHFD1,NCOA3,POLE,RFC2,SKP2 (includes EG:27401),SQSTM1,WEE1
ProH	FUT4		enzyme				1,46E-02	BAX,PARP1
MA+Add-El	FZR1		kinase				1,50E-02	CCNB1,CCND1
SB	FZR1		kinase				1,34E-02	CCNB1,CCNE1
Koor	GABPA		transcription regulator				1,28E-02	BRCA1,FAS,SKP2 (includes EG:27401),UTRN
MA	GABPA		transcription regulator		1,980	bias	1,81E-03	FAS,GCLM,HMOX1,NQO1,SOD1
NAR	GABPA		transcription regulator				1,94E-04	BRCA1,GCLM,ITGB2,SKP2 (includes EG:27401),SOD1,TFAM
ProH	GABPA		transcription regulator				1,16E-02	FAS,GCLM,HMOX1,NQO1
ProH+PreH	GABPA		transcription regulator				9,79E-03	GCLM,HMOX1,IL16,NQO1
Koor	GABPB1		transcription regulator				1,31E-02	BRCA1,SKP2 (includes EG:27401),UTRN
NAR	GABPB1		transcription regulator				1,23E-02	BRCA1,ITGB2,SKP2 (includes EG:27401)
MA+Add-El	GADD45A		other				1,50E-02	CDKN1A,NEK2
MA+Add-El	GADD45G		other				7,78E-03	CCNB1,CDKN1A
NAR	GADD45G		other				7,59E-03	CCNE1,CDKN1A
SB	GADD45G		other				6,90E-03	CCNB1,CCNE1
SN2	GADD45G		other				7,68E-03	CCNB1,CDKN1A
Add-El	gallic acid		chemical - endogenous non-mammalian				4,28E-02	GRB2,IL8
SN2	ganglioside GD3		chemical - endogenous non-mammalian				6,27E-03	CD40,ICAM1,PGAP2
SN2	ganglioside GM3		chemical - endogenous mammalian				2,39E-02	CD40,ICAM1
SN2	GAPDH		enzyme		1,890		6,74E-04	CCL2,IFITM1,IFITM2,OAS1,OAS2,OAS3,SPP1 (includes EG:100359743)
NAR	GAST		other		-1,480	bias	3,19E-03	DLAT,HNRPDL,MCM3,MYLK (includes EG:107589),ODC1,PHB,PRDX3,SELP
ProH	GAST		other		-1,964		2,40E-01	DLAT,HNRPDL,MCM3,ODC1
ProH+PreH	GAST		other		-1,982		2,14E-01	DLAT,EGR1,HNRPDL,PGK1
SN2	GATA2		transcription regulator				1,78E-03	ANGPT1,CDH5,ETS1,FOXP1,KIT,MEF2C,RNASE2
ProH	GCG		other		0,192		1,70E-02	BCL2,FASN,ODC1,SDS
MA	Gcn5l		group				4,75E-02	B2M,CDKN1A
Koor	GCS-100		chemical drug				6,63E-03	CCND2,CDK6,CDKN1A
MA	GCS-100		chemical drug		1,000		4,27E-04	CCND2,CDK6,CDKN1A,LGALS3
MA+Add-El	GCS-100		chemical drug				6,39E-03	CCND2,CDK6,CDKN1A
NAR	GCS-100		chemical drug				6,18E-03	CCNE2,CDK6,CDKN1A
ProH	GCS-100		chemical drug		0,447		1,69E-05	BCL2L1,CCND2,CCNE2,CDK6,CDKN1A
SN2	GCS-100		chemical drug				6,27E-03	CDK6,CDKN1A,LGALS3
NAR	GDF15		growth factor				2,08E-02	CDKN1A,CTNND1,PLAU
ProH	GDF15	1,738	growth factor				2,06E-02	CDKN1A,GDF15,PLAU
SN2	GDF15	1,505	growth factor				2,11E-02	CDKN1A,GDF15,MT1E
Add-El	GDF2		growth factor				1,60E-02	BMPR2,ID3,IL8
SN2	GDF2		growth factor				2,64E-02	ENG,ID2,SPP1 (includes EG:100359743)
MA+Add-El	gefitinib		chemical drug		0,000		1,49E-02	BIRC5,CCND1,S100A9,TNFRSF10B
MA+Add-El	geldanamycin		chemical - endogenous non-mammalian		1,305		5,06E-04	APAF1,BIRC5,CCND1,CHEK1,CIITA,HLA-DRA,MDM2,TPMT,WEE1
NAR	geldanamycin		chemical - endogenous non-mammalian		0,838	bias	2,90E-02	APAF1,CDK4,CHEK1,IRF1,JUN,WEE1
ProH	geldanamycin		chemical - endogenous non-mammalian		1,960		2,07E-01	BAX,BCL2,MDM2,WEE1
SB	geldanamycin		chemical - endogenous non-mammalian		1,474		2,35E-02	APAF1,BIRC5,CHEK1,H2AFX,MDM2,WEE1
MA	gemcitabine		chemical drug		1,000	bias	3,27E-03	CDKN1A,FAS,HMOX1,MYC,VMP1,WT1
MA+Add-El	gemcitabine		chemical drug		-0,042		8,20E-05	BIRC5,CCNB1,CCND1,CDC25A,CDKN1A,FAS,HLA-DRA,RAD51
ProH	gemcitabine		chemical drug		0,590		8,96E-06	BCL2L1,CASP9,CDKN1A,FAS,HMOX1,MYC,PRKDC,VMP1,WT1
SB	gemcitabine		chemical drug		-0,374		2,40E-03	BIRC5,CCNB1,CDC25A,FAS,PRKDC,RAD51
SN2	gemcitabine		chemical drug				1,52E-02	CCNB1,CDKN1A,HLA-DRA,HMOX1,PRKDC
ProH	genistein		chemical drug	Activated	2,278		1,53E-02	ASAH1,BAX,BCL2,BCL2L1,CD86,CDKN1A,CXCR2,GCLC,GDF15,HMOX1,MYC,PLK1
MA+Add-El	genistein		chemical drug		1,665		2,71E-03	CCNB1,CCNB2,CCND1,CCR2,CD86,CDC25C,CDK1,CDKN1A,CXCR2,GUCY1B3,IL1B,KRT14,PLK1,VDR
SN2	genistein		chemical drug		-0,479		7,04E-06	ADM,BIRC7,CAT,CCL2,CCNB1,CDKN1A,CFD,CFLAR,CX3CR1,CYP1A1 (includes EG:13076),F3,GDF15,GUCY1B3,HMOX1,ICAM1,IL1B,PLK1,PTAFR,SERPINE1
SN2	gentamicin		chemical drug				1,24E-02	CCL2,ICAM1,IL1B
MA+Add-El	geraniol		chemical - endogenous non-mammalian				5,34E-04	CCNB1,CDK2,CDKN1A
NAR	geraniol		chemical - endogenous non-mammalian				1,47E-02	CDK2,CDKN1A
SB	geraniol		chemical - endogenous non-mammalian				1,34E-02	CCNB1,CDK2
SN2	geraniol		chemical - endogenous non-mammalian				1,48E-02	CCNB1,CDKN1A
MA+Add-El	geranylgeranyl pyrophosphate		chemical - endogenous mammalian				4,69E-02	ABCA1,BIRC5,IL1B
SN2	geranylgeranyl pyrophosphate		chemical - endogenous mammalian				4,62E-02	CCL2,ICAM1,IL1B
NAR	geranylgeranylacetone		chemical drug				7,59E-03	HMGB1,HSPH1
ProH+PreH	GFAP		other				4,86E-02	VIM
MA	GFI1	-1,359	transcription regulator				1,17E-04	AZU1,CDKN1A,E2F5,ELANE,ETS2,IL6R,MYC
MA+Add-El	GFI1		transcription regulator				2,89E-02	CDKN1A,ELANE,ETS2,IL6R
ProH	GFI1	-1,130	transcription regulator				2,75E-02	BAX,CDKN1A,E2F5,MYC
ProH+PreH	GFI1B	1,199	transcription regulator				1,32E-02	GFI1B,SOCS1
Koor	GGA1		transporter				7,98E-03	APP,GGA2
Koor	GGA3		transporter				1,54E-02	APP,GGA2
ProH+PreH	GGN		other				4,86E-02	ADRB2
ProH+PreH	GGT7		enzyme				4,86E-02	ADRB2
Koor	GH1		growth factor		0,146		1,28E-02	BCL2,CAT,CEBPB (includes EG:1051),FASN,GADD45A,GCLC,MYB,SMARCA4,UBA7
MA	GH1		growth factor		0,552		1,19E-02	ACVR1,DBI,FASN,GCLC,GTF2H1,MYB,PTMA,SATB1,SOD1
ProH	GH1		growth factor		0,375		1,00E-03	BCL2,DDIT3,FASN,GADD45A,GCLC,ID2,ID3,PTMA,RAD23B,SMARCA4,XRCC6
ProH+PreH	GH1		growth factor		-0,176		2,42E-03	EGR1,FOS,GADD45A,IL4R,JUNB,MLH1,PRDX1,PTMA,RAD23B,VIM
NAR	GHRH		other				4,63E-02	CCNE1,PCNA
NAR	GHRHR		G-protein coupled receptor				7,59E-03	CCNE1,PCNA
SN2	GJA1		transporter				9,05E-03	CCL2,SKP2 (includes EG:27401),THBS1
Koor	GLI1		transcription regulator	Inhibited	-2,006	bias	4,38E-02	BCL2,CCND2,CD24 (human),CDKN1A,GALNT2,HUWE1,LMNA,MYCN,NREP,PGM2L1,ZC3HAV1L
MA+Add-El	GLI1		transcription regulator		1,220		1,82E-02	CCND1,CCND2,CDK2,CDKN1A,FOXM1,ID2,MYCN,NREP,PGM2L1,RXRA,S100A9,SESN3
ProH	GLI1		transcription regulator		0,345		1,63E-02	BCL2,C1orf96,CCND2,CDKN1A,CMBL,CNIH4,HNRNPU,ID2,IDS,MYCN,NREP,RNASEL
SN2	GLI1		transcription regulator		-0,412	bias	1,74E-02	CDKN1A,CMBL,FOXM1,ID2,IMPA2,LMNA,MEF2C,MYCN,NREP,RGS10,SESN3,SPP1 (includes EG:100359743)
Koor	GLI2		transcription regulator		-1,951		3,11E-02	BCL2,CCND2,CDC45,CDKN1A,MYC
MA+Add-El	GLI2		transcription regulator		-0,640		7,39E-03	CCND1,CCND2,CDC45,CDK1,CDKN1A,VDR
ProH	GLI2		transcription regulator		-1,951		2,79E-02	BCL2,CCND2,CDKN1A,CSTA,MYC
ProH	gliotoxin		chemical toxicant				3,40E-02	BCL2,BCL2L1
Koor	GLP-1-(7-34)-amide		chemical drug				2,23E-02	BCL2,CEBPB (includes EG:1051),IGF1R
MA	GLP-1-(7-34)-amide		chemical drug				2,16E-02	HMOX1,NQO1,STAT3
ProH	GLP-1-(7-34)-amide		chemical drug				2,06E-02	BCL2,HMOX1,NQO1
ProH+PreH	glucocorticoid		chemical drug	Activated	2,400		1,00E00	ADRB2,CCL2,G6PD,GLUL,IL6R,PPARA
SN2	glucocorticoid		chemical drug		-0,303		2,87E-02	CCL2,FASN,G6PD,IL1A,IL1B,KRT17,LPIN1,MT1E,MT2A,NFKBIA,ODC1,SERPINE1,SPP1 (includes EG:100359743)
SN2	glucosamine		chemical - endogenous mammalian				4,62E-02	CCL2,HSP90B1,ICAM1
Koor	glutamine		chemical - endogenous mammalian				4,99E-02	AARS,BCAT1,CEBPB (includes EG:1051),GADD45A,GCDH,PYCR1
MA+Add-El	glutamine		chemical - endogenous mammalian				4,73E-02	AARS,BCAT1,CCND1,CEBPB (includes EG:1051),HK1,VIM
ProH	glutamine		chemical - endogenous mammalian				4,04E-03	ADA,BCAT1,DDIT3,GADD45A,IDH1,PYCR1,SRSF1,WT1
ProH+PreH	glutamine		chemical - endogenous mammalian		-0,816		1,44E-04	ASNS,FABP5,GADD45A,HSPA5,IGFBP2,JUNB,NUP98,SRSF1,TIMM17A,VIM
SN2	glutamine		chemical - endogenous mammalian		-1,000		1,50E-02	BCAT1,FABP5,HSPA5,ICAM1,NFKB2,NFKBIA,ZMYND8
Koor	glutathione		chemical - endogenous mammalian		-1,131	bias	3,97E-02	ABCC1,GCLC,TNFRSF10A,TNFRSF10B
MA	glutathione		chemical - endogenous mammalian		-1,980	bias	3,82E-02	GCLC,HMOX1,SLC7A11,TNFRSF10B
NAR	glutathione		chemical - endogenous mammalian		0,391	bias	7,86E-03	DLAT,FOXO3,MPO,TNFRSF10B,TNFRSF8
ProH	glutathione		chemical - endogenous mammalian		-1,937		1,89E-04	DDIT3,DLAT,GCLC,HMOX1,SLC7A11,TNFRSF10A,TNFRSF10B
ProH+PreH	glutathione		chemical - endogenous mammalian		0,000		3,10E-02	DLAT,HMOX1,MPO,SLC7A11
SN2	glutathione		chemical - endogenous mammalian		-0,391		8,05E-03	HMOX1,MPO,SERPINE1,SLC7A11,TNFRSF8
MA	glutathione diethyl ester		chemical reagent				7,80E-03	GCLC,PLAUR
ProH	glutathione diethyl ester		chemical reagent				7,54E-03	GCLC,PLAU
MA+Add-El	glycine		chemical - endogenous mammalian				4,74E-02	IL1B,ITGAM
SN2	glycine		chemical - endogenous mammalian				4,68E-02	IL1B,ODC1
MA+Add-El	Gm-csf		group		1,254		1,24E-03	BIRC5,CCND2,CD14,CD1B,CD1C,CD86,FAS,IL1B
ProH	Gm-csf		group		0,128		1,90E-02	BAX,BCL2,BCL2L1,CCND2,CD86,FAS
MA+Add-El	GMNN	-1,308	transcription regulator				1,50E-02	CDKN1A,CDT1
NAR	GMNN	-1,874	transcription regulator				1,47E-02	CDKN1A,CDT1
Add-El	GNAT1		enzyme				4,26E-02	NFKB1
Koor	GNB2L1		enzyme				1,31E-02	CDKN1A,MDM2,MYC
MA	GNB2L1		enzyme				1,27E-02	CDKN1A,MDM2,MYC
MA+Add-El	GNB2L1		enzyme				1,27E-02	CDKN1A,FOXM1,MDM2
ProH	GNB2L1		enzyme		-1,982		1,11E-03	BAX,CDKN1A,MDM2,MYC
ProH+PreH	GNE		kinase				4,20E-02	ASNS,JDP2
ProH+PreH	GNL3L	-1,088	other				4,86E-02	ADRB2
Add-El	GnRH analog		biologic drug		-0,555		2,17E-02	ACTN1,AP3D1,ARHGAP1,ATP11B,CDK5,CHMP2A,DDOST,DNAJC8,EIF2B2,FBXO7,GRB2,HEBP2,KLRC4,LIMS1,MAPK1,PABPC1,PRPF8,RAB5C,RIPK1,TFDP1,TUBGCP2,UBE2D3
SB	GnRH analog		biologic drug		-0,392		9,39E-03	AKAP10,CASP8,CDK1,CKS1B,CLCN5,FAS,FCHO1,GPSM2,ICAM3,KDSR,KIAA0430,MIPEP,MKI67,NCOA3,PIK3R3,PSMC3IP,RALA,RAN,RASSF2,SIRPD,SMARCE1,SRRT,TXK,UBR4,VAT1,ZNF44
SN2	GnRH analog		biologic drug		1,029		7,12E-05	ACACA,ADAM8,ARHGEF10,ATP5A1,BCL2A1,BHLHE40,BST2,CALR,CCP110,CD40,CDK16,CTNS,CYTH1,ESRRG,GPSM2,HLA-DPB1,HSP90AB1,KIAA0430,LIMS1,MIPEP,MKI67,NCOA3,NDRG1,NFKBIA,NME2,PDGFRB,PPIA,RASSF2,RGS13,SLC7A11,SRRT,SRSF3,TFDP1,WSB2
MA+Add-El	Go 6976		chemical - kinase inhibitor	Inhibited	-2,190		8,27E-03	ABCA1,CCND1,CDKN1A,CYBB,PLD1
ProH	Go 6976		chemical - kinase inhibitor	Inhibited	-2,000		3,63E-02	ABCA7,CDKN1A,HMOX1,PLD1
Add-El	GOPC		transporter				4,26E-02	CFTR
ProH	gossypol		chemical toxicant		0,377		4,66E-04	BCL2,BCL2L1,NCOA3,SAT1,TNFRSF10B
SB	gossypol		chemical toxicant				2,82E-02	BIRC5,NCOA3,TNFRSF10B
SN2	gossypol		chemical toxicant				3,24E-02	CFLAR,NCOA3,SAT1
SB	GPBP1		transcription regulator				4,88E-02	TOP2A
Koor	GPC1		transmembrane receptor				7,98E-03	MYC,SKP2 (includes EG:27401)
NAR	GPC1		transmembrane receptor				7,59E-03	CDK2,SKP2 (includes EG:27401)
Add-El	GPC3		other				4,26E-02	MYC
ProH	GPER		G-protein coupled receptor				3,40E-02	ASAH1,BAX
ProH+PreH	GPER		G-protein coupled receptor				3,10E-02	ASAH1,FOS
ProH+PreH	GPR132		G-protein coupled receptor				4,86E-02	EGR1
MA+Add-El	GPR34		G-protein coupled receptor				2,69E-03	ITGAM,ITGB2
Add-El	GPX1		enzyme				3,30E-02	DUSP4,NDUFB8
MA+Add-El	GPX1		enzyme				4,74E-02	CD14,GLRX
ProH	GPX1		enzyme				4,61E-02	BCL2,GLRX
NAR	grape seed extract		biologic drug				1,47E-02	MKI67,PLAU
MA+Add-El	green tea polyphenol		chemical drug				1,77E-03	CASP8,CDKN1A,HMGB1,IL1B
NAR	green tea polyphenol		chemical drug				1,62E-02	CDKN1A,HMGB1,JUN
ProH	green tea polyphenol		chemical drug				1,22E-04	BAX,CASP8,CDKN1A,HMGB1,HMOX1
SN2	green tea polyphenol		chemical drug				1,72E-03	CDKN1A,HMGB1,HMOX1,IL1B
SN2	grepafloxacin		chemical drug				2,39E-02	IL1A,IL1B
Koor	GRN		growth factor				6,63E-03	ANGPT1,APP,BCL2
ProH+PreH	growth factor receptor		group				4,86E-02	FOS
ProH	Growth hormone		group		-1,953		5,21E-02	BCL2,FASN,G6PD,MYC
Add-El	GRP		growth factor				2,85E-02	IL8,MYC,PRKCA
Koor	GSK3B		kinase		0,000	bias	1,08E-02	BCL2,CDKN1A,MAP4,MYB,MYC,TCF4,TNFRSF10B
MA+Add-El	GSK3B		kinase		-0,830		3,35E-02	BIRC5,CCND1,CDC25C,CDC6 (includes EG:23834),CDKN1A,TNFRSF10B
ProH	GSK3B		kinase		-1,650		9,30E-03	BAX,BCL2,BCL2L1,CCNE2,CDKN1A,MYC,TNFRSF10B
SB	GSK3B		kinase		0,025		2,59E-02	BIRC5,CCNE2,CDC25C,CDC6 (includes EG:23834),H2AFX,TNFRSF10B
Add-El	GSTM1		enzyme				4,26E-02	IL8
MA+Add-El	GSTP1	-1,327	enzyme				1,28E-03	GSTP1,IL1B,NQO1
MA+Add-El	GTF2B		transcription regulator				1,23E-02	BCL2A1,CDKN1A,ETS2,HIST1H2BH/HIST1H2BO
Add-El	GTF2E2		transcription regulator				4,26E-02	GTF2E1
Add-El	GTF2I	-1,293	transcription regulator				3,30E-02	MYC,THBS1
Koor	GTF2I	-1,583	transcription regulator				4,85E-02	CAT,MYC
SN2	GTF2I		transcription regulator				4,68E-02	CAT,THBS1
ProH+PreH	GTP		chemical - endogenous mammalian				4,86E-02	GNL3
ProH+PreH	guanfacine		chemical drug				4,86E-02	FOS
ProH+PreH	guanosine		chemical - endogenous mammalian				4,86E-02	HMOX1
SB	H2AFY		other				4,88E-02	PARP1
MA+Add-El	H89		chemical - kinase inhibitor	Inhibited	-2,646		1,56E-02	ABCA1,CCND1,CDKN1A,CEBPB (includes EG:1051),PLD1,S100A8,UCP2
Add-El	HABP2		peptidase				4,26E-02	IL8
MA+Add-El	HAVCR2		other				4,74E-02	CDKN1A,CXCR4
MA+Add-El	HBEGF		growth factor		1,446		2,34E-03	CCND1,CCND2,CXCR4,MAPK14,NRP1 (includes EG:18186)
MA	HBP1		transcription regulator				7,80E-03	CDKN1A,CTSB
NAR	HBP1		transcription regulator				7,59E-03	CDKN1A,CTSB
SN2	HBP1		transcription regulator				7,68E-03	CDKN1A,CTSB
ProH+PreH	HC toxin		chemical toxicant				4,86E-02	ATP2A3
MA+Add-El	HCK	1,234	kinase				3,50E-02	MDM2,NLRC4
Add-El	HCV 796		chemical drug				4,26E-02	MAP1LC3B
SN2	Hdac		group	Inhibited	-2,311		5,70E-04	HLA-DRA,MT1B,MT1E,MT1F,MT1H,MXD1,PIK3R5,SPP1 (includes EG:100359743),TGFBR2
MA+Add-El	Hdac		group		-0,519		1,01E-02	BIRC5,CCND1,HLA-DRA,MXD1,MYBL2,PREX1,TGFBR2
MA+Add-El	HDAC1		transcription regulator		-1,478		2,91E-10	CCNB1,CCNB2,CCND1,CD44,CDC25A,CDC25C,CDC6 (includes EG:23834),CDK1,CDK2,CDKN1A,DHFR,GSTP1,MDM2,PREX1,RECQL4,RRM2,SERPINB2,TGFBR2,TOP2A,TYMS
NAR	HDAC1		transcription regulator		-1,158	bias	4,41E-07	CCNB2,CCNE1,CDC25A,CDC25C,CDC6 (includes EG:23834),CDK1,CDK2,CDKN1A,DHFR,GSTP1,PREX1,RHOB,RRM2,TGFBR2,TOP2A,TYMS
SB	HDAC1		transcription regulator		-0,625		3,71E-08	CCNB1,CCNB2,CCNE1,CDC25A,CDC25C,CDC6 (includes EG:23834),CDK1,CDK2,DHFR,MDM2,PREX1,RECQL4,RRM2,SERPINB2,TGFBR2,TOP2A,TYMS
SN2	HDAC1		transcription regulator				3,32E-03	CCNB1,CDKN1A,MT1E,MT1G,PTPN6,SERPINB2,SPP1 (includes EG:100359743),TGFBR2,TOP2A,TYMS
SB	HDAC2		transcription regulator	Inhibited	-2,000		3,62E-02	BRCA1,CCNE2,CDK2,MDM2,PREX1
Koor	HDAC2		transcription regulator				4,73E-02	BRCA1,CDKN1A,MDM2,MYC,MYCN
MA	HDAC2		transcription regulator				4,53E-02	ALOX5,CDKN1A,MDM2,MYC,MYCN
MA+Add-El	HDAC2		transcription regulator		-1,925		3,03E-03	ALOX5,CDK2,CDKN1A,CYBB,MDM2,MYCN,PREX1
NAR	HDAC2	-1,359	transcription regulator		-1,925	bias	1,20E-02	BRCA1,CCNE2,CDK2,CDKN1A,PREX1,RHOB
ProH	HDAC2	-1,142	transcription regulator		-1,475		1,18E-02	CCNE2,CDKN1A,FDXR,MDM2,MYC,MYCN
MA	HDAC3		transcription regulator				1,80E-02	ALOX5,CD82,CDKN1A,ENPP2,GDF11
MA+Add-El	HDAC3		transcription regulator				1,79E-02	ALOX5,CCNB1,CCND1,CDKN1A,VIM
ProH	HDAC5		transcription regulator				9,41E-03	CASP8,CDKN1A,CKM,RAD23B
Add-El	HDLBP		transporter				4,26E-02	CSF1R
SN2	heme		chemical - endogenous mammalian				4,08E-03	ALAS1,HMOX1,ICAM1
ProH+PreH	heme arginate		chemical drug				4,86E-02	HMOX1
ProH	hemin		chemical - endogenous mammalian	Activated	2,377		6,41E-04	CDKN1A,FTH1 (includes EG:14319),FTL,HMOX1,HSP90AB1,NQO1
ProH+PreH	hemin		chemical - endogenous mammalian	Activated	2,163		3,52E-03	FTH1 (includes EG:14319),FTL,HMOX1,HSP90AB1,NQO1
MA	hemin		chemical - endogenous mammalian		1,829	bias	7,00E-04	CDKN1A,FTH1 (includes EG:14319),FTL,HMOX1,NFYA,NQO1
MA+Add-El	hemin		chemical - endogenous mammalian		1,179		2,49E-02	CCND1,CDKN1A,FTL,NQO1
NAR	hemin		chemical - endogenous mammalian		0,305	bias	2,39E-02	CDKN1A,FXN,HSP90AB1,NFYB
SN2	hemin		chemical - endogenous mammalian		1,499		8,10E-05	CDKN1A,FTH1 (includes EG:14319),FTL,FXN,HMOX1,HSP90AB1,NFYB
SN2	hemoglobin		complex				9,05E-03	ADM,CDKN1A,HMOX1
MA+Add-El	herbimycin		chemical - kinase inhibitor		-0,152		4,87E-02	CCND1,CDK6,CXCR2,IL1B
ProH	herbimycin		chemical - kinase inhibitor		0,555		1,08E-02	BCL2,BCL2L1,CDK6,CXCR2,PLAU
SN2	herbimycin		chemical - kinase inhibitor		-1,423		1,12E-02	CDK6,ICAM1,IL1B,MMP2,SERPINE1
SB	HERC2		enzyme				4,88E-02	BRCA1
ProH+PreH	hexanoic acid		chemical - endogenous mammalian				4,86E-02	ATP2A3
ProH	HEY1		transcription regulator				1,21E-02	ACTA2,CDKN1A,MDM2
SN2	HFE		transmembrane receptor				9,05E-03	HSP90B1,HSPA5,SLC39A14
Add-El	HGF		growth factor	Inhibited	-2,101		1,00E00	CXCL2,DDX21,DUSP4,DUSP6,GBA,IL8,MAPKAPK2,MYC,NFKB1,NRP1 (includes EG:18186),PRKAA1,SLK,SNRNP70,TACSTD2,TBC1D8,THBS1
MA+Add-El	HGF		growth factor	Inhibited	-2,683		6,09E-27	AKAP13,APAF1,ARNTL,AURKB,BAG2,BCL2A1,BIRC5,BUB1 (includes EG:100307076),BUB1B,CASP8,CCND1,CCNF,CD44,CD93,CDC20 (includes EG:107995),CDC25A,CDC25B,CDC25C,CDC45,CDC6 (includes EG:23834),CDK1,CDK2,CDKN1A,CKS1B,CXCR4,DHPS,DTYMK,DUSP6,FANCG,FEN1,FKBP5,FOXM1,FPR2,GBA,GMNN,GPSM2,GRB10,GRK5,GUCY1B3,HELLS,HK1,IL1B,IL3RA,IRF8,ITGB3BP,ITPR1,KIF11,KIF15,KIF22,KIF2C,KRT17,MAD2L1,MAPK14,MCM2,MCM5,MDM2,MELK,MKI…
NAR	HGF		growth factor	Inhibited	-5,887	bias	3,19E-18	AKAP13,APAF1,AURKB,BAG2,BUB1 (includes EG:100307076),BUB1B,CCNE2,CCNF,CD93,CDC20 (includes EG:107995),CDC25A,CDC25C,CDC45,CDC6 (includes EG:23834),CDK1,CDK2,CDKN1A,CDKN3,CHD2,CKS1B,CSE1L,DDX11/DDX12P,DKC1,DOK4,DTYMK,FANCG,FEN1,FKBP5,FOXM1,GMNN,HDGF,HELLS,ITGB3BP,KIF11,KIF15,KIF22,KIF2C,KITLG,KRT17,MAD2L1,MCM2,MCM5,MELK,MKI67,NDC80,NOLC1,PCNA,PHB,PLAU,PLK1,PLK4,PPARD,PRKDC,PSMC3IP,RCC1,RFC2,RHOB,S…
SB	HGF		growth factor	Inhibited	-5,829		1,51E-22	AKAP13,APAF1,AURKA,AURKB,BIRC5,BUB1 (includes EG:100307076),BUB1B,CALM1 (includes others),CASP8,CCNE2,CCNF,CDC20 (includes EG:107995),CDC25A,CDC25B,CDC25C,CDC45,CDC6 (includes EG:23834),CDK1,CDK2,CDKN2C,CDKN3,CKS1B,CSE1L,DTYMK,EMP1,FAM50A,FANCG,FEN1,FGF7,FKBP5,FOXM1,FPR2,GMNN,GPSM2,GUCY1B3,HELLS,HMMR,ITGB3BP,KIF11,KIF15,KIF22,KIF2C,LDHA,MAD2L1,MAPK14,MCM2,MCM5,MDM2,MELK,MKI67,NDC80,NEK2,PKMYT1,PL…
ProH	HGF		growth factor		0,720		2,74E-03	BCL2,BCL2L1,CASP8,CCNE2,CCNG2,CD3EAP,CDC20 (includes EG:107995),CDKN1A,DDIT3,DDX21,DKC1,FAM50A,GBA,GPSM2,HMOX1,KITLG,LDHA,MDM2,MERTK,MYC,NOLC1,NOP2,PLAU,PLK1,PLXNA2,PPAP2A,PRKDC,RCC1,SERPINB2,SLC20A1,SLC7A1,STAB1,TMEM97,TNFRSF10B,WT1
ProH+PreH	HGF		growth factor		-1,453		1,25E-02	ASNS,CALM1 (includes others),CCL2,CCNG2,CDC20 (includes EG:107995),CSE1L,DDX21,DDX3X,DKC1,DUSP6,EGR1,FAM3C,FOS,FOSB,GPR56,HMMR,HMOX1,KIF22,LDHA,MAD2L1,MPHOSPH10,NOLC1,NOP2,PGK1,PIM2,PLK1,PPP2R2A,SEMA3A,SPRY2,TMEM97,VIM
SN2	HGF		growth factor		-0,560		1,41E-11	AKAP12,AURKB,BAG2,BCL2A1,BIRC3,CASP2,CCL2,CCNF,CD40,CDKN1A,CDKN2A,CDKN3,CFLAR,DKC1,DOK4,EMP2,ETS1,F3,FKBP5,FOXM1,GPR56,GPSM2,GUCY1B3,HBEGF,HMOX1,ICAM1,IGFBP4,IL1B,IL6ST,INSIG1,KIF2C,KIR2DL4/LOC100287534,KITLG,KRT17,MCM2,MCM5,MKI67,MMP2,MPHOSPH10,NOLC1,PHLDA1,PLK1,PPARD,PRKDC,PTAFR,PTTG1,RFC2,SEMA3A,SERPINB2,SKP2 (includes EG:27401),SLC20A1,SPP1 (includes EG:100359743),TGFBR2,THBS1,TIMP1,TMEM97,TP…
ProH	HIF1A		transcription regulator		0,725		2,21E-02	BCL2,BCL2L1,CDKN1A,EIF5A,FAM53C,HIST1H1C,HIST1H2AG (includes others),HIST1H2BJ/HIST1H2BK,HIST1H4A (includes others),HIST2H2AC,HMGCL,HSPA4,ID2,LDHA,LGALS1,MYC,NUCKS1,TLR6
ProH+PreH	HIF1A		transcription regulator		-1,690		2,33E-04	ASNS,CTPS1,CYP4F3,EIF5A,ENO2,FHL3,FOS,HIST1H1C,HIST1H2AG (includes others),HIST1H2BJ/HIST1H2BK,HIST1H4A (includes others),HIST2H2AC,HSPA4,HSPA5,IRS2,LDHA,PDK1,PGK1,PMAIP1,PPARA,SLC40A1,STC2,TAF9B
SB	HIF1A		transcription regulator		-1,786		5,22E-02	AURKA,BIRC5,BRCA1,ERGIC1,HIST1H1C,HIST1H2AG (includes others),HIST1H2BJ/HIST1H2BK,HIST1H4A (includes others),HIST2H2AC,KDM4B,LDHA,NUCKS1,PLAC8,SLC29A1,TAF9B,TLR6
SN2	HIF1A		transcription regulator		0,530		3,09E-05	ADM,AKAP12,BHLHE40,BHLHE41,BID,CDKN1A,CDKN2A,ENG,EPAS1,ERGIC1,ESRRG,ETS1,FAM13A,HIST1H4A (includes others),HLA-DRB3,HSPA5,ID2,MMP2,NDRG1,NUCKS1,PLAC8,PPIA,SDC4,SERPINE1,SLC29A1,TAF9B
Koor	HINFP		transcription regulator				2,56E-03	ATM,HIST1H4A (includes others),PRKDC
MA	HINFP		transcription regulator				3,51E-02	ATM,HIST1H4A (includes others)
NAR	HINFP		transcription regulator				3,42E-02	HIST1H4A (includes others),PRKDC
ProH	HINFP	1,116	transcription regulator				3,40E-02	HIST1H4A (includes others),PRKDC
SB	HINFP		transcription regulator				2,07E-03	CKS2,HIST1H4A (includes others),PRKDC
SN2	HINFP		transcription regulator				3,46E-02	HIST1H4A (includes others),PRKDC
ProH	HINT1		enzyme				7,54E-03	BAX,BCL2
MA+Add-El	HIST1H4A (includes others)	-1,800	other				1,27E-02	CHRNA5,GSTP1,TGFBR2
NAR	HIST1H4A (includes others)	-4,244	other				1,23E-02	CHRNA5,GSTP1,TGFBR2
SN2	histamine		chemical - endogenous mammalian		0,972		1,06E-03	CCL2,CD40,F3,GART,HBEGF,ICAM1,IL1B,ITGA4,SEMA3A
NAR	Histone h3		group				2,90E-02	CCNE1,CDK4,CDKN1A,CHFR,GFI1,MCM3,MCM4,PCNA,PNO1,POLD4,RBL1,TGFBR2,USP3
SN2	Histone h3		group				3,63E-05	CCL2,CDKN1A,CDKN2A,CFLAR,EFNA1,G6PD,GFI1,HOXA11,ICAM1,IL1A,IL1B,MCM3,MCM4,MRPS9 (includes EG:301371),MT1E,MT1G,NFKBIA,POLD4,STOM,TGFBR2
Koor	Histone h4		group				2,90E-02	CDK4,CDKN1A,CHRNA5,DHFR,FASN,MCM3,MCM4
MA+Add-El	Histone h4		group				2,39E-09	CCND1,CDC25C,CDK1,CDKN1A,CHRNA5,CIITA,DHFR,G6PD,GSTP1,HPSE,MCM3,MCM4,PREX1,RRM2,TGFBR1,TGFBR2,TYMS
NAR	Histone h4		group				1,99E-09	CDC25C,CDK1,CDK4,CDKN1A,CHFR,CHRNA5,DHFR,GSTP1,MCM3,MCM4,PCNA,POLD2,PREX1,RBL1,RRM2,TGFBR2,TYMS
ProH	Histone h4		group				2,53E-02	ADA,CDKN1A,FASN,G6PD,HPSE,MCM3,POLD2
SB	Histone h4		group				8,22E-05	CDC25C,CDK1,CHRNA5,DHFR,MCM3,MCM4,PREX1,RBL1,RRM2,TGFBR2,TYMS
SN2	Histone h4		group				2,67E-05	CDKN1A,CDKN2A,CFLAR,CHRNA5,FASN,G6PD,MCM3,MCM4,MT1E,POLD2,TGFBR2,TYMS
Add-El	HIVEP2		transcription regulator				4,26E-02	MYC
SN2	HMGB1	-1,220	transcription regulator		1,870		3,40E-04	CCL2,CD40,CDKN1A,CDKN2A,HLA-DRB1,ICAM1,IL1A,IL1B,RELB
SB	HMGN5		transcription regulator				4,88E-02	CCNB1
SN2	HMOX1	3,416	enzyme		-0,762		1,52E-02	CCL2,CYP1A1 (includes EG:13076),HMOX1,ICAM1,IL1RN
Add-El	HN		other				4,26E-02	THBS1
MA+Add-El	HNF1A		transcription regulator				2,82E-02	ARHGAP11A,CCND1,CDC45,CENPO,COQ10B,CTSZ,DTL,DUSP6,FAS,GARS,GPATCH2,HACL1,HIST1H4A (includes others),KIF20A,KLF11,LIPA,MSH6,NBR1,NUF2,OBFC1,PAFAH2,WDFY2
Add-El	HNF4A		transcription regulator				2,95E-02	ABCB10,ACLY,ACTN1,ADIPOR1,AGTPBP1,AKIRIN2,ALDH1A1,APCS,AZI2,BCCIP,BCLAF1,BMP5,BOLA1,CDK5,CES2,CHCHD3,CSNK2A1,CTSA,CWF19L1,DCAF11,DDOST,DHDDS,DUSP6,EED,EIF4G1,EWSR1,GBF1,GOT1,GPKOW,GSK3B,GSTZ1,GTF2E1,GTF2I,HAAO,HIST1H2BB,HIST1H2BD,HIST1H4A (includes others),HIST2H2BE (includes others),HSPH1,IMMT,ISOC1,ISOC2,KAT7,KLHL6,LIMS1,LIN7C,MAP2K5,MGST2,MRPL11 (includes EG:293666),MRPL53,MRPS21,MRPS35,MTF2,M…
Koor	HNF4A		transcription regulator				3,61E-04	ABCA6,ACLY,ACOT13,ACY1,AKIRIN2,ALDH5A1,ALDH8A1,AMT,APEH,ATF6B,BCS1L,C11orf48,C16orf53,C1orf123,C21orf33,C2orf29,C3orf26,C6orf108,CBS,CDC45,CDCA7L,CDK5RAP3,CDKAL1,CDKN1A,CEBPB (includes EG:1051),CLTCL1,CPT1A,DCAF8,DNAJB4,DPAGT1,DSN1 (includes EG:100002916),DTX3L,E2F5,EAF1 (includes EG:306261),ERLIN1,ESYT1,EXOSC2,FAHD2A,FAM216A,FARSB,FAS,FKBP3,FN3KRP,FOXRED1,GGCX,GLTSCR2,GMDS,GSTCD,GSTK1,GTF2I,HBP1…
MA	HNF4A		transcription regulator				5,20E-03	ACVR1,ACY1,ADCY7,AKAP13,ANKRA2,ANPEP,ANXA5,APEH,BCKDHA,BTG1,BTN2A1,C11orf48,C11orf54,C21orf33,C6orf108,CCDC82,CCDC94,CDKN1A,CDKN2AIPNL,COASY,COPB2,CRADD,CROT,CYLD,DDX39B,DNAJB4,DNAJB9,E2F5,ENC1,EXOSC5,FAM216A,FAS,FOSL2,FOXRED1,G6PD,GDAP2,GNG5,GNS,GTF2H1,GTF2I,GUSB,HIST1H4A (includes others),HNRNPC,IFNGR1,IL1RAP,KLHL28,KLHL6,KPTN,LAPTM4A,LPGAT1,LRRC8C,MAP3K7 (includes EG:26409),MDM2,MFSD1,MGST3,MP…
NAR	HNF4A		transcription regulator				1,76E-08	AKAP13,AKR1B1,ALDH5A1,ARHGAP11A,ATAD5,BARD1,BCCIP,BRIP1,C16orf53,C21orf59,C2orf44,C3orf26,CBX5,CCNE1,CCP110,CDC25A,CDC45,CDC6 (includes EG:23834),CDCA5,CDCA7L,CDK2,CDKN1A,CENPO,COPS7B,CTDSPL2,DCAF13,DDX28,DSN1 (includes EG:100002916),DTL,E2F5,ECI2,EXO1 (includes EG:26909),EXOSC2,FARSB,FEN1,FH,FKBP3,FOXRED1,GINS2,GINS3,GNL3,HIRIP3,HIST1H2AH,HIST1H2BB,HIST1H4A (includes others),HIST2H2BE (includes …
ProH	HNF4A		transcription regulator				4,67E-05	ABCE1,ACTA2,ALKBH6,ALS2,ANKRA2,ANXA5,ARHGAP11A,ARMC6,ASB3/GPR75-ASB3,ATP6V1D (includes EG:299159),BCL2L1,BSDC1,BTN2A1,C11orf67,C20orf111,C20orf72,CCDC170,CCNG2,CD3EAP,CDKAL1,CDKN1A,COX7A2L,CPT1A,CROT,CSNK2A1,DDX18,DHDDS,DNAJA3,DNAJB4,E2F5,EIF4G1,ELMOD3,ERCC6,FAM53C,FANCF,FARSB,FAS,FDXR,FIG4,FN3KRP,FTSJ1,G6PD,GDF15,GLA,GMDS,GNL3,GRWD1,GSPT1,GSS,GSTK1,GUF1,HAAO,HBP1,HEXA,HIST1H4A (includes others),…
ProH+PreH	HNF4A		transcription regulator				1,38E-10	ABCE1,ADRB2,AJUBA,AKR1B1,AKR1C3,ANXA5,ARHGAP11A,ARMC8,ATPBD4,BAZ1B,BCCIP,BNIP1,C16orf53,C20orf111,C3orf26,CBS,CCNG2,CCT8,CDKAL1,CHCHD8,COQ3,CTSA,CYP4F3,DCAF13,DDX10,DDX18,DDX41,DDX47,DHX35,DNAJA3,DNAJB4,DUSP6,EFTUD2,EGR1,FARSB,FH,FOXRED1,G3BP2,G6PD,GFM1,GNAI3,GNL3,GSPT1,GUF1,HIST1H2AH,HIST1H2BB,HIST1H4A (includes others),HIST2H2BE (includes others),HSPA5,IMMT,INTS9,IPO8,ITGAL,JUNB,KARS,KIF22,KLF1…
SB	HNF4A		transcription regulator				3,70E-03	ADCK3,AKAP13,ANPEP,ARHGAP11A,ATP6V1H,BARD1,BRIP1,C16orf53,CCNE1,CDC25A,CDC42EP3,CDC45,CDC6 (includes EG:23834),CDCA5,CDK2,CENPO,CKS2,CLTCL1,COX7A2L,CTDSPL2,DGKD,DSN1 (includes EG:100002916),DTL,EDEM3,EIF5,ELL,ERCC6,EXO1 (includes EG:26909),EXOSC2,FAM107B,FAS,FEN1,FGF7,FH,FIG4,FKBP3,FOSL2,FOXRED1,GINS2,GINS3,GMDS,GOLT1B,GTF3C5,HAL,HIRIP3,HIST1H2BD,HIST1H4A (includes others),HIST2H2BE (includes oth…
Add-El	Hnp alpha		group				4,26E-02	IL8
MA	HNRNPA1	-1,118	other				4,75E-02	HNRNPA1,MYC
ProH	HNRNPA1	-1,080	other				4,61E-02	HNRNPA1,MYC
MA	HNRNPK		other				4,75E-02	MYC,SPN
ProH+PreH	homocysteine		chemical - endogenous non-mammalian	Inhibited	-2,193		1,36E-02	CCL2,EEF1A1,GADD45A,HSPA5,PMAIP1,PRDX1
SN2	homocysteine		chemical - endogenous non-mammalian		1,476		1,77E-02	CCL2,F3,HSPA5,NDRG1,OLR1,PHLDA1
Koor	honokiol		chemical - endogenous non-mammalian				1,28E-02	CCND2,CDK4,CDK6,CDKN1A
MA	honokiol		chemical - endogenous non-mammalian				1,23E-02	CCND2,CDK6,CDKN1A,IQGAP1
MA+Add-El	honokiol		chemical - endogenous non-mammalian				1,80E-03	CCND1,CCND2,CDK2,CDK6,CDKN1A
NAR	honokiol		chemical - endogenous non-mammalian				1,71E-03	CDK2,CDK4,CDK6,CDKN1A,IQGAP1
ProH	honokiol		chemical - endogenous non-mammalian				1,16E-02	BAX,CCND2,CDK6,CDKN1A
Koor	HOXA10		transcription regulator		-0,359		1,13E-04	ARL2,ATF6B,CDKN1A,ERG,FAF1 (includes EG:11124),GFI1,HDLBP,HMBS,MAPK12,MYCN,NUP214,PHGDH,PROM1,STK17B
MA+Add-El	HOXA10		transcription regulator		-0,397		9,80E-05	ARL2,CD1C,CDKN1A,CYBB,FCER1G,HLA-DQA1,ID2,MSN,MYCN,PHGDH,PRKCD,S100A12,ST6GAL1,STK17B
NAR	HOXA10		transcription regulator		-0,478		2,77E-02	CDKN1A,CTSG,ERG,FAF1 (includes EG:11124),GFI1,NCF2,PHGDH,SNRPE,STK17B
ProH	HOXA10	-1,113	transcription regulator		-1,414		1,03E-02	CDKN1A,CSTA,FAF1 (includes EG:11124),FCER1G,GFI1,ID2,MYCN,NCF2,PHGDH,SAT1
SN2	HOXA10		transcription regulator		-0,653		9,13E-05	ALDH1A1,CDKN1A,CTSG,ERG,GFI1,ID2,LYZ,MYCN,NCF2,NUP214,P4HB,PHGDH,SAT1,STK17B
Koor	HOXA5		transcription regulator				2,23E-02	CDKN1A,KLF10,MDM2
ProH	HOXA5		transcription regulator				2,06E-02	CDKN1A,MDM2,SAT1
MA	HOXA9		transcription regulator				1,25E-02	AKAP13,CLTC,CSNK1A1,EPS8,ETS2,GFI1,GLRX,MAFG,MAN2A2,MYB,MYC,NLK,SDCBP,TACC1
MA+Add-El	HOXA9		transcription regulator				2,80E-04	AKAP13,ARHGAP11A,ARNTL,BCL7A,CDC37,CDC6 (includes EG:23834),CSNK1A1,CYBB,DLGAP5,ETS2,FLT3,FPR2,GLRX,ID2,RAB31,RPL27A,S100A8,VIM
NAR	HOXA9		transcription regulator		-0,447		1,13E-02	AKAP13,ARHGAP11A,CDC6 (includes EG:23834),CTSG,DLGAP5,ERG,GFI1,GLRX3,HMGN2,JUN,RAB31,RCBTB2,RPP40,USP1
ProH	HOXA9		transcription regulator				2,42E-02	ARHGAP11A,BCL7A,DLGAP5,GFI1,GLRX,GNG10,HNRNPU,ID2,MAFG,MYC,RCBTB2,RPL27A,SDCBP
ProH+PreH	HOXA9		transcription regulator				3,64E-02	ARHGAP11A,CCL2,CISH,DLGAP5,HIGD1A,HNRNPU,JUNB,MAFG,PPP1R16B,RPL27A,SERINC2,VIM
SN2	HOXA9		transcription regulator		-1,414		2,59E-04	ALDH1A1,CCL2,CDKN2A,CLCN7,CTSG,DLGAP5,ERG,GFI1,ID2,LYZ,MAFG,PPP1R16B,RAB31,RPP40,SDC4,SPP1 (includes EG:100359743),SRP72 (includes EG:327335),YES1
Koor	HOXB13		transcription regulator				2,48E-02	CDKN1A,MYC
MA	HOXB13		transcription regulator				2,42E-02	CDKN1A,MYC
MA+Add-El	HOXB13		transcription regulator				2,42E-02	CCND1,CDKN1A
ProH	HOXB13		transcription regulator				2,35E-02	CDKN1A,MYC
MA+Add-El	HOXC6		transcription regulator				4,08E-02	CARD8,CASP1,GAS2L3,PAK1,SIPA1L1
SN2	HOXD10		transcription regulator				3,90E-02	ICAM1,SERPINE1,TIMP1
SN2	HOXD3		transcription regulator				3,90E-02	MMP2,SERPINE1,THBS1
MA	HRAS		enzyme	Activated	2,031	bias	1,60E-05	ASAP1,B2M,CALU,CCND2,CDKN1A,CTSC,FAS,HMOX1,IL13RA1,ITGAM,ITGAV,KRT16,MFGE8,MYC,MYCN,NOP58,NQO1,NUCKS1,PDPK1,PLAUR,PPP6R3,PRKCB,PSEN1,SERPINB2,TNFRSF10B
Koor	HRAS		enzyme		-0,348	bias	2,16E-02	BCL2,CCND2,CD24 (human),CDK4,CDKN1A,DNMT1,FAS,IGF1R,IQGAP2,MAPK12,MYC,MYCN,PRKCB,RPL37,TNFRSF10A,TNFRSF10B,TOP2A
MA+Add-El	HRAS		enzyme		1,110		1,48E-07	AURKB,BIRC5,CCNA2,CCNB1,CCND1,CCND2,CD44,CDC25A,CDKN1A,DNMT1,DUSP6,FAS,HMGB1,IL1B,ITGAM,KRT16,MYCN,NQO1,PLK1,PRKCB,PRKCD,RRM2,SERPINB2,SESN1,SESN3,TK1,TNFRSF10B,TOP2A,VIM
NAR	HRAS		enzyme		0,500	bias	1,70E-03	AURKB,C2orf69,CCNA2,CCNE1,CDC25A,CDK4,CDKN1A,HMGB1,KRT16,NOP58,NUCKS1,PLAU,PLK1,RBBP4,RHOB,RRM2,SESN1,TK1,TNFRSF10B,TOP2A
ProH	HRAS		enzyme		1,236		1,21E-05	BCL2,BCL2L1,C20orf72,CCNA2,CCND2,CDKN1A,CSTA,CTSC,FAS,HMGB1,HMOX1,ITGAV,MFGE8,MTHFD1L,MYC,MYCN,NOP58,NQO1,NUCKS1,PLAU,PLK1,SERPINB2,SESN1,TNFRSF10A,TNFRSF10B
SB	HRAS		enzyme		-0,928		1,41E-04	ASAP1,AURKA,AURKB,BIRC5,CCNA2,CCNB1,CCNE1,CDC25A,DNMT1,FAS,HMGB1,KRT16,LRR1,NUCKS1,PLK1,RRM2,SERPINB2,SESN1,SESN3,TK1,TNFRSF10B,TOP2A
SN2	HRAS		enzyme		0,394		1,46E-06	AURKB,CCNA2,CCNB1,CDKN1A,CDKN2A,ETS1,HMGB1,HMOX1,ICAM1,IGFBP4,IL1B,ITGA4,MMP2,MYCN,NFKBIA,NUCKS1,PDGFC,PLK1,PLTP,PRKCB,SERPINB2,SERPINE1,SESN1,SESN3,SPP1 (includes EG:100359743),THBS1,TOP2A
Add-El	HRG		other				4,26E-02	ARF3
NAR	HSF1		transcription regulator	Activated	3,317		1,07E-02	CDC6 (includes EG:23834),CKS1B,HMGB1,HSP90AB1,HSPE1,HSPH1,ITGB3BP,KNTC1,MLH1,POLA2,TRA2B
SB	HSF1		transcription regulator	Activated	2,714		7,59E-03	CDC6 (includes EG:23834),CKS1B,CKS2,HMGB1,IL7R,ITGB3BP,KNTC1,MLH1,POLA2,RAD51B,TRA2B
Koor	HSF1		transcription regulator		0,632		3,10E-02	BCL2,FASN,ITGB3BP,MAT2A,POLA2,RAD51B,RANGAP1,SLC5A3,SPTAN1,STAT6
ProH	HSF1		transcription regulator		1,706		1,04E-02	BAX,BCL2,BCL2L1,FASN,HMGB1,HMOX1,HSP90AB1,HSPA8,PGAM5,STAT6,TRA2B
ProH+PreH	HSF1		transcription regulator		1,480		4,60E-02	EIF4A2,HMOX1,HSP90AB1,IL7R,MLH1,PGK1,PTOV1,TRA2B,XAF1
SN2	HSF1		transcription regulator		1,623		1,39E-03	BAG3,BST2,CCT3,CFLAR,FASN,HMGB1,HMOX1,HSP90AB1,HSPA1A/HSPA1B,IL1B,IL7R,SPR,TRA2B
ProH+PreH	HSF4		transcription regulator				4,86E-02	VIM
MA	Hsp27		group		-1,091		3,34E-02	CD86,CDKN1A,IL6R,STAT3
MA+Add-El	Hsp27		group		-1,091		6,91E-03	CCND1,CD14,CD86,CDKN1A,IL6R
MA	Hsp90		group		-1,067	bias	2,13E-02	AHR,APAF1,MAP3K7 (includes EG:26409),WT1
ProH	HSP90AB1	-1,094	enzyme				4,61E-02	MYC,STIP1
Add-El	HSP90B1		other				4,26E-02	CD86
Koor	HSPA1A/HSPA1B		other				1,54E-02	CDKN1A,PSIP1
MA+Add-El	HSPA1A/HSPA1B		other				5,34E-04	CDK1,CDKN1A,PSIP1
NAR	HSPA1A/HSPA1B		other				5,15E-04	CDK1,CDKN1A,PSIP1
SB	HSPA1A/HSPA1B		other				1,34E-02	CDK1,PSIP1
Koor	HSPA5		enzyme		1,067		1,28E-02	BCL2,HSP90B1,MAP1LC3B,XBP1 (includes EG:140614)
ProH	HSPA5		enzyme		-1,195		1,68E-03	BAX,BCL2,BCL2L1,DDIT3,HSPA8
SN2	HSPB2		other				2,39E-02	CCL2,ICAM1
SN2	HSPB3		other				7,68E-03	CCL2,ICAM1
SN2	HSPB6		other				7,68E-03	CCL2,ICAM1
SN2	HSPB8		kinase				2,39E-02	CCL2,ICAM1
ProH	HTATIP2	1,374	transcription regulator				2,58E-02	DDB2,MYC,SPARC
SN2	HTATIP2		transcription regulator				2,64E-02	ANGPT1,MMP2,SPP1 (includes EG:100359743)
SN2	hyaluronic acid		chemical - endogenous mammalian		1,958		5,81E-02	CD40,IL1B,MMP2,SERPINE1,SPP1 (includes EG:100359743),TIMP1
SN2	hydrochloric acid		chemical - endogenous non-mammalian				7,68E-03	HSH2D,IL1B
Add-El	hydrocortisone		chemical - endogenous mammalian	Activated	2,000		3,88E-01	BCLAF1,BMPR2,IL8,NR3C1
SN2	hydrocortisone		chemical - endogenous mammalian		0,000		3,61E-02	ALOX15,CCL2,HSPD1,ICAM1,IGFBP4,IL1B,NFKBIA,SERPINE1
MA	hydrogen peroxide		chemical - endogenous mammalian	Activated	2,531	bias	5,81E-10	ADAM17,ADAM9,ANKRA2,ANXA2,ATP6V1A,CASP3,CD59 (includes EG:25407),CD63,CD86,CDKN1A,CTSB,DNAJB1,ELANE,ENC1,ENPP2,ETS2,FAS,FASN,FLOT2,FOXO4,GLRX,HMOX1,HNRNPA1,IL10RB,KIAA0247,KIT,MCM2,MDM2,MYC,NAT10,OAZ2,OSGIN1,PLAUR,PPM1D,PTMA,SLC20A1,SLC30A1,SLC39A7,SLC7A11,SOD1,SQLE,TNFRSF10B,UNG,WDR26
ProH	hydrogen peroxide		chemical - endogenous mammalian	Activated	2,598		5,97E-13	ADAM17,ANKRA2,ANXA2,ATP6V1A,BAX,BCL2,BCL2L1,CASP9,CCNA2,CD59 (includes EG:25407),CD63,CD86,CDKN1A,DDAH2,DDIT3,ENPP2,FAS,FASN,FDXR,FOXO4,GADD45A,GDF15,GLRX,HDAC2,HMGB1,HMOX1,HNRNPA1,IL10RB,KIAA0247,KIT,KITLG,MDM2,MYC,NAT10,PPAP2A,PPM1D,PTMA,RCC1,RIOK3,RSL1D1,SESN1,SLC20A1,SLC7A11,SPARC,TNFRSF10B,TRAF4,TUBA4A,UNG,WDR26
Koor	hydrogen peroxide		chemical - endogenous mammalian		-0,356	bias	2,73E-03	ADAM17,APEX1,APP,BCL2,BRCA1,BUB1 (includes EG:100307076),CAT,CD86,CDKN1A,DUSP10,FAS,FASN,FLOT2,GADD45A,IGF1R,KIAA0247,MAPKAP1,MDM2,MYC,NAT10,PPM1D,RCN1 (includes EG:19672),RIOK3,RNF19B,SLC30A1,TNFRSF10B,UNG,XBP1 (includes EG:140614)
MA+Add-El	hydrogen peroxide		chemical - endogenous mammalian		1,767		1,82E-09	ATP6V1A,BCL2A1,BUB1 (includes EG:100307076),BUB1B,CCNA2,CCNB1,CCND1,CCNF,CCR2,CD86,CDC25C,CDC6 (includes EG:23834),CDK1,CDKN1A,CKS1B,CXCR4,DDAH2,DUT,ELANE,ETS2,FAS,GLRX,HLA-DRA,HMGB1,IL10RB,IL1B,KIAA0247,KIT,MAPK14,MCM2,MDM2,NDC80,PCBP2,SESN1,SLC20A1,SLC7A11,STMN1,TK2,TNFRSF10B,TNFRSF10C,UNG,VDR,VIM
NAR	hydrogen peroxide		chemical - endogenous mammalian		0,696	bias	3,68E-05	BRCA1,BUB1 (includes EG:100307076),BUB1B,CCNA2,CCNF,CDC25C,CDC6 (includes EG:23834),CDK1,CDKN1A,CKS1B,CTSB,DUSP16,DUT,EXOSC9,FOXO4,HDAC2,HMGB1,IL10RB,JUN,KITLG,MCM2,NAT10,NDC80,PTMA,RCC1,RCN1 (includes EG:19672),SESN1,SOD1,STMN1,TK2,TNFRSF10B,UNG,XBP1 (includes EG:140614)
ProH+PreH	hydrogen peroxide		chemical - endogenous mammalian		1,312		6,99E-03	CCL2,CD59 (includes EG:25407),CFD,CTSB,CTSD,EEF1A1,EGR1,ENPP2,EXOSC9,FLOT2,FOS,FOXO4,GADD45A,HMOX1,IFIT2,NAT10,OSGIN1,PPM1D,PTMA,RNF19B,SLC7A11,SPARC,VIM,WNK1,XAF1
SB	hydrogen peroxide		chemical - endogenous mammalian		1,834		3,47E-05	AURKA,BRCA1,BUB1 (includes EG:100307076),BUB1B,CCNA2,CCNB1,CCNF,CDC25C,CDC6 (includes EG:23834),CDK1,CDKN2C,CKS1B,DDAH2,DDX52,DUT,EXOSC9,F2RL1,FAS,GADD45A,GLRX,HMGB1,IL10RB,MAPK14,MCM2,MDM2,NAT10,NDC80,SESN1,SOD2,STMN1,TNFRSF10B,UNG
SN2	hydrogen peroxide		chemical - endogenous mammalian		0,159		3,59E-07	ADAM17,BCL2A1,BTG2,CAT,CCL2,CCNA2,CCNB1,CCNF,CDKN1A,CDKN2A,CFD,CTSB,CYP1A1 (includes EG:13076),ENG,EPAS1,ETS1,FASN,GDF15,HBEGF,HLA-DRA,HMGB1,HMOX1,ICAM1,IL1B,INSIG1,KIT,KITLG,MCM2,NAT10,PDIA4,RCN1 (includes EG:19672),SERPINE1,SESN1,SLC20A1,SLC30A1,SLC7A11,SPP1 (includes EG:100359743),UNG
Koor	hydroxyurea		chemical drug		1,346	bias	9,08E-03	CCND2,CDKN1A,GADD45A,MDM2,MYC,SPDYA
MA	hydroxyurea		chemical drug		0,487	bias	8,58E-03	CCND2,CDKN1A,KRT16,MDM2,MYC,UHRF1
MA+Add-El	hydroxyurea		chemical drug		0,443		7,49E-06	CCNB1,CCND1,CCND2,CDKN1A,CHEK1,HJURP,KRT16,LGALS12,MDM2,UHRF1
NAR	hydroxyurea		chemical drug		-0,489	bias	1,72E-03	CCNE1,CDKN1A,CHEK1,GPR132,HJURP,KRT16,UHRF1
ProH	hydroxyurea		chemical drug		1,700		1,69E-03	BAX,CCND2,CDKN1A,GADD45A,MDM2,MYC,UHRF1
SB	hydroxyurea		chemical drug		-0,580		2,26E-04	CCNB1,CCNE1,CHEK1,GADD45A,HJURP,KRT16,MDM2,UHRF1
SN2	hydroxyurea		chemical drug		0,053		8,27E-03	CCL2,CCNB1,CDKN1A,CDKN2A,HJURP,UHRF1
Koor	hymecromone		chemical drug	Activated	2,000	bias	1,23E-03	BCL2,CASP8,FAS,TNFRSF10A
ProH	hymecromone		chemical drug		1,633		3,06E-06	ACTA2,BCL2,CASP8,CASP9,FAS,TNFRSF10A
Add-El	hypoxanthine		chemical - endogenous mammalian				4,26E-02	IL8
MA+Add-El	I kappa b kinase		complex	Activated	2,216		2,16E-04	BECN1,FANCA,FANCD2,FANCG,RAD51
NAR	I kappa b kinase		complex	Activated	2,626	bias	5,70E-07	BRCA1,FANCA,FANCC,FANCD2,FANCG,FANCL,RAD51
SB	I kappa b kinase		complex	Activated	2,438		9,51E-06	BRCA1,FANCA,FANCC,FANCD2,FANCG,RAD51
Koor	I kappa b kinase		complex		1,987	bias	2,67E-03	BRCA1,FANCC,FANCD2,FANCL
SN2	ICAM1	1,994	transmembrane receptor				2,11E-02	ICAM1,ITGA4,ITGAL
ProH	ID1		transcription regulator				1,70E-02	BCL2L1,CDKN1A,MYC,SMARCC1
SN2	ID1		transcription regulator		0,633		2,91E-03	CDKN1A,CDKN2A,ICAM1,MMP2,SLC5A5
MA+Add-El	ID2	1,819	transcription regulator				2,69E-02	CCNB1,CCND1,CDKN1A
SN2	ID3		transcription regulator				9,05E-03	CDKN2A,ICAM1,MMP2
Koor	ID4		transcription regulator				1,54E-02	BRCA1,CDKN1A
NAR	ID4		transcription regulator				1,47E-02	BRCA1,CDKN1A
SN2	ID4		transcription regulator				1,48E-02	CDKN1A,CDKN2A
Koor	idarubicin		chemical drug	Activated	2,236	bias	3,58E-04	CDKN1A,GADD45A,MDM2,SESN2,TP53INP1
MA+Add-El	idarubicin		chemical drug	Activated	2,433		2,39E-05	CDKN1A,IL1B,MDM2,SESN1,TP53BP2,TP53INP1
ProH	idarubicin		chemical drug	Activated	2,646		1,15E-06	BAX,CDKN1A,FDXR,GADD45A,MDM2,SESN1,TP53INP1
SB	idarubicin		chemical drug	Activated	2,219		2,53E-04	GADD45A,MDM2,SESN1,TP53BP2,TP53INP1
MA	idarubicin		chemical drug				2,70E-02	CDKN1A,MDM2,TP53INP1
NAR	idarubicin		chemical drug				2,60E-02	CDKN1A,SESN1,TP53INP1
SN2	idarubicin		chemical drug				2,64E-02	CDKN1A,IL1B,SESN1
NAR	IFI16		transcription regulator	Inhibited	-2,360	bias	8,17E-03	CDC25A,CDKN1A,E2F2,FAF1 (includes EG:11124),MGST1,MPO,PCNA,SOD1
MA+Add-El	IFI16		transcription regulator		0,970		8,77E-03	CCND1,CDC25A,CDKN1A,IL1B,IL1RN,MAP2K1,MDM2,MTHFD2
SN2	IFI16	-1,518	transcription regulator		1,289	bias	1,33E-04	CCL2,CDKN1A,CDKN2A,CYP1A1 (includes EG:13076),ICAM1,IL1B,IL1RN,IL7R,MPO,MTHFD2,NFKBIA
ProH+PreH	IFI30		enzyme				4,86E-02	HLA-A
MA	Ifn		group		-1,373	bias	3,75E-02	B2M,BAG1,CD86,IDO1,IFIH1,OAS2,RSAD2,TLR1
SN2	Ifn		group		-1,298		4,50E-03	BCL2A1,BST2,CD40,IFI16,IFITM1,IFITM3,OAS2,OAS3,PTAFR,SPP1 (includes EG:100359743)
Add-El	IFN Beta		group		1,937		1,54E-02	CD86,EEF1A1,HERC5,IL8,IRF9,MYC,OAS1,TSLP
MA	IFN Beta		group		-0,873	bias	1,66E-02	CD86,CDKN1A,CLK2,IDO1,IFIH1,MYC,OAS2,TGFBR1,TXNRD1
MA+Add-El	IFN Beta		group		1,027		4,27E-02	C3AR1,CD86,CDKN1A,CEBPB (includes EG:1051),IFNAR2,IL1B,IL1RN,TGFBR1
ProH+PreH	IFN Beta		group		-1,140		1,11E-02	EEF1A1,HLA-A,IFIT1,IFIT2,MX1,PNPT1,SOCS1,TXNRD1,XAF1
SN2	IFN Beta		group		-0,435		4,78E-04	CD40,CD74,CDKN1A,HERC5,IL1B,IL1RN,INSIG1,MT1H,OAS1,OAS2,PLCG1,TXNRD1
MA+Add-El	Ifn gamma		complex		1,987		1,31E-01	CASP1,CYBB,IRF8,TNFRSF9,VSIG4
ProH+PreH	Ifn gamma		complex		-1,987		2,45E-01	CCL2,CSE1L,PMAIP1,XAF1
SN2	IFNA1/IFNA13		cytokine		-1,406		4,40E-02	CD40,CYP1A1 (includes EG:13076),IFITM1,OAS1,OAS2
ProH+PreH	IFNA2		cytokine	Inhibited	-2,113		8,38E-03	CCL2,CISH,DDX56,DDX60,HERC6,HIST1H2AG (includes others),HLA-A,HLA-E,HMGCS1,IFI44L,IFIT1,IFIT2,IFIT3,MX1,PMAIP1,SAMHD1,SOCS1,XAF1
MA+Add-El	IFNA2		cytokine	Activated	2,480		7,65E-03	ALOX5,ANXA1,BIRC5,C1orf38,CD86,CDKN1A,FAS,HIST1H2AG (includes others),IFNAR2,IL10RB,IL1B,MAP2K1,MDM2,PLSCR1,PTTG1,SLC18A2,TNFRSF10B,TNFRSF10D,TRIM21
Add-El	IFNA2		cytokine		1,797		8,40E-02	C1orf38,CD86,DDX56,DDX60,EGLN3,GOT1,HERC5,HSH2D,HSPA6,IRF9,MYC,OAS1,UBE2L6
MA	IFNA2		cytokine		0,628	bias	7,74E-03	ALOX5,ANXA1,B2M,CD86,CDKN1A,CMPK2,FAS,IFIH1,IL10RB,MAP2K1,MDM2,MT2A,MX2,MYC,OAS2,RSAD2,TNFRSF10B,TNFRSF10D,TRIM14
ProH	IFNA2		cytokine		1,986		1,40E-01	ANXA1,BAX,BCL2,CD86,CDKN1A,FAS,HIST1H2AG (includes others),IL10RB,LPAR6,MDM2,MYC,PLSCR1,TNFRSF10B,TNFRSF10D
SN2	IFNA2		cytokine		-1,178		9,11E-09	BAG3,BST2,C1S,CCL2,CDKN1A,CDKN2A,HBEGF,HERC5,HSH2D,HSPA6,IFI16,IFITM1,IFITM2,IFITM3,IL1B,MT1B,MT1F,MT1G,MT1L,MT1M,MT1X,MT2A,MX2,OAS1,OAS2,OAS3,PTAFR,PTTG1,SAMSN1,TNFRSF10D,TRIM14,ZC3HAV1
Add-El	IFNB1		cytokine	Activated	2,358		1,99E-01	CD86,DICER1,HERC5,IL8,IRF9,OAS1
ProH	IFNB1		cytokine	Activated	2,186		1,90E-01	ANXA5,BCL2,BCL2L1,CASP8,CD86,CDKN1A,RNASEL
MA	IFNB1		cytokine		0,952	bias	4,91E-02	ANXA5,CASP1,CASP3,CD86,CDKN1A,IDO1,IFIH1,IRAK4,ITGAX
SN2	IFNB1		cytokine		0,166		7,57E-03	ANXA5,BHLHE40,CCL2,CD40,CDKN1A,CYP1A1 (includes EG:13076),HERC5,IFITM1,IL1B,ITGAX,OAS1
MA	IFNE		cytokine		-0,152	bias	4,34E-02	CD86,CDKN1A,IFIH1,MX2
ProH+PreH	IFNG (includes EG:15978)		cytokine	Inhibited	-2,242		5,79E-02	ARFGAP3,CALCOCO2,CCL2,CISH,CSE1L,CTSD,DDX5,EGR1,EGR2,FOS,GFM1,GPR56,HERC6,HLA-A,HLA-E,HMOX1,HSP90AB1,IFI44L,IFIT1,IFIT2,IFIT3,IL4R,IL6R,IL7R,ITGAL,JUNB,MTMR3,MX1,NCF2,NQO1,NUP98,PAM,PHGDH,PMAIP1,PRNP,RRAGD,SERPING1,SLC40A1,SOCS1,TXK
MA+Add-El	IFNG (includes EG:15978)		cytokine	Activated	3,605		1,30E-06	ABCA6,ANKS1A,BCL2A1,BECN1,C1orf38,CASP1,CASP8,CCNA2,CCND1,CCND2,CCR2,CD14,CD86,CDK2,CDKN1A,CEBPB (includes EG:1051),CIITA,CTSZ,CXCR4,CYBB,CYLD,F11R,FAS,FCER1G,FCGR2A,FKBP5,FPR2,HLA-DMA,HLA-DQA1,HLA-DRA,IFI30,IFNGR1,IL17RA,IL18R1,IL18RAP,IL1B,IL1RN,IL3RA,IL4R,IL6R,IRF8,ITGAM,ITGB2,KMO,KRT14,KRT17,LST1,MYCN,NQO1,NTN1,PAM,PHGDH,RAB38,S100A8,S100A9,SMC1B,TAP2,TLR1,TLR6,TNFRSF10B,TRIM21,TRIM22
ProH	IFNG (includes EG:15978)		cytokine	Activated	3,690		1,37E-01	ARFGAP3,BAX,BCL2,BCL2L1,CASP6,CASP8,CASP9,CCNA1,CCNA2,CCND2,CCRL2,CD63,CD86,CDKN1A,E2F5,F11R,FAS,FASN,FCER1G,FCGR2A,HMOX1,HSP90AB1,HSPA8,IL18 (includes EG:16173),ITGAV,KITLG,MYC,MYCN,NCF2,NQO1,ODC1,PELI1,PHGDH,PRPF8,STAT6,TLR6,TNFRSF10B,TRIM22,TXK
MA	IFNG (includes EG:15978)		cytokine		1,839		8,26E-04	ADCY7,AHCY,ARFGAP3,BACH1,CALCOCO2,CASP1,CASP3,CCND2,CCRL2,CD276,CD63,CD86,CDKN1A,CYLD,DAPK1,E2F5,F11R,FAS,FASN,GUSB,H6PD,HLA-DQA1,HMOX1,IDO1,IFIH1,IFNGR1,IL17RA,IL18RAP,IL3RA,IL6R,ITGAM,ITGAV,KCTD7,KRT14,KRT17,LGALS3,LY96 (includes EG:17087),MX2,MYC,MYCN,NEDD9,NQO1,OAS2,PELI1,RSAD2,TAP2,TLR1,TLR6,TNFAIP2,TNFRSF10B,TNFRSF12A,ZNF81
SN2	IFNG (includes EG:15978)		cytokine		0,312		7,59E-13	ADM,AHCY,ALOX15,ANKS1A,BCL2A1,BST2,CASP2,CASP6,CAT,CCL1,CCL2,CCNA2,CCRL2,CD40,CDKN1A,CDKN2A,CFLAR,CX3CR1,CXCL16,E2F5,F3,FASN,FKBP5,FXN,GART,GPR56,HBEGF,HLA-DMA,HLA-DRA,HLA-DRB1,HMOX1,HSP90AB1,HSPA1A/HSPA1B,HSPG2,ICAM1,ICOSLG,IFI16,IFITM1,IFITM2,IFITM3,IGFBP4,IL17RA,IL1A,IL1B,IL1RN,IL7R,IRAK2,ITGAL,KITLG,KRT17,LGALS3,LST1,MEFV,MMP2,MSH2,MT1E,MX2,MYCN,NCF2,NFKBIA,NTN1,OAS1,OAS2,OAS3,ODC1,PHGDH,PHLD…
[truncated: 2,685 more rows]
